# Supplementary material for: Bacterial amylases enable glycogen degradation by the vaginal microbiome
Source: Nat Microbiol. 2023 Aug 10;8(9):1641–52. doi: 10.1038/s41564-023-01447-2 (PMC10465358; doi:10.1038/s41564-023-01447-2)
Supplement: Supplementary file 3 — Supplementary File 1 [file 41564_2023_1447_MOESM3_ESM.xlsx]

## Sheet: L crispatus BLAST results (SP)
Gene ID	Locus Tag	Gene Product Name	Genome Name	Genome ID	Genome Name_x	Batch1	Amino Acid Sequence Length (aa)	Transmembrane Helices	Signal Peptides	Bit Score	E-value	Identities (%)
2530839768	HMPREF9233_01497	pullulanase, type I	Actinobaculum massiliae ACS-171-V-Col2	2529293003	Actinobaculum massiliae ACS-171-V-Col2	2	1248	1	1	539	9e-172	37
651200081	HMPREF9228_0123	pullulanase, type I	Bifidobacterium breve ACS-071-V-Sch8b	651053005	Bifidobacterium breve ACS-071-V-Sch8b	2	1696	1	1	605	0	40
2543480016	HMPREF1587_00135	pullulanase	Bifidobacterium breve JCP7499	2541047574	Bifidobacterium breve JCP7499	2	1708	1	1	604	0	41
648826264	HMPREF0168_0799	thermostable pullulanase	Bifidobacterium dentium ATCC 27679	648276623	Bifidobacterium dentium ATCC 27679	2	1693	2	1	575	0	38
650209417	HMPREF9003_0483	pullulanase, type I	Bifidobacterium dentium JCVIHMP022	649989915	Bifidobacterium dentium JCVIHMP022	2	1693	2	1	575	0	38
2533775213	HMPREF9435_0429	pullulanase	Gardnerella vaginalis 315-A	2531839498	Gardnerella vaginalis 315-A	2	2014	2	1	532	1e-163	37
649721077	HMPREF0421_21227	pullulanase	Gardnerella vaginalis 317, ATCC 14019	649633046	Gardnerella vaginalis 317, ATCC 14019	2	2014	2	1	534	2e-164	37
646482719	HMPREF0424_0610	pullulanase, type I	Gardnerella vaginalis 409-05	646311928	Gardnerella vaginalis 409-05	2	1888	1	1	590	0	38
648339657	GV51_0007	P30/P32 adhesin-like protein	Gardnerella vaginalis 5-1	648276677	Gardnerella vaginalis 5-1	2	1888	1	1	590	0	38
647234047	GVAMD_0260	Type II secretory pathway, pullulanase PulA glycosidase	Gardnerella vaginalis AMD	647000255	Gardnerella vaginalis AMD	2	1940	1	1	543	5e-168	37
2854645792	Ga0396323_01_389463_395507	pullulanase	Gardnerella vaginalis ATCC 14018	2854645441	Gardnerella vaginalis ATCC 14018	2	2014	2	1	534	2e-164	37
648498962	GvagA14_010100001890	pullulanase, type I	Gardnerella vaginalis ATCC 14018	648276678	Gardnerella vaginalis ATCC 14018	2	2012	2	1	534	2e-164	37
651193341	HMPREF9231_0306	pullulanase, type I	Gardnerella vaginalis HMP9231	651053027	Gardnerella vaginalis HMP9231	2	2012	2	1	533	3e-164	37
2865869580	Ga0437073_52_8853_14618	pullulanase	Gardnerella vaginalis KA00225	2865868252	Gardnerella vaginalis KA00225	2	1921	2	1	564	1e-175	38
2862962126	Ga0436879_01_91941_95399	type I pullulanase	Gardnerella vaginalis NR010	2862962057	Gardnerella vaginalis NR010	2	1152	2	1	561	0	37
2862962125	Ga0436879_01_85460_91588	pullulanase	Gardnerella vaginalis NR010	2862962057	Gardnerella vaginalis NR010	2	2042	2	1	530	1e-162	36
2862962978	Ga0436879_07_78711_84251	subtilisin family serine protease/outer membrane biosynthesis protein TonB	Gardnerella vaginalis NR010	2862962057	Gardnerella vaginalis NR010	2	1846	2	1	46.6	4e-06	36
2843846932	Ga0398125_01_460908_466865	pullulanase	Gardnerella vaginalis UGent 06.41	2843846522	Gardnerella vaginalis UGent 06.41	2	1985	2	1	523	1e-160	37
2868699899	Ga0396322_415_918_6959	pullulanase	Gardnerella vaginalis UGent 09.01	2868698139	Gardnerella vaginalis UGent 09.01	2	2013	2	1	533	5e-164	37
2871096090	Ga0396321_11_10980_17024	pullulanase	Gardnerella vaginalis UGent 09.07	2871096011	Gardnerella vaginalis UGent 09.07	2	2014	2	1	535	7e-165	37
2868689674	Ga0396320_01_659726_665677	pullulanase	Gardnerella vaginalis UGent 09.48	2868689102	Gardnerella vaginalis UGent 09.48	2	1983	2	1	526	7e-162	37
2854677278	Ga0396319_02_1352197_1358046	pullulanase	Gardnerella vaginalis UGent 18.01	2854676154	Gardnerella vaginalis UGent 18.01	2	1949	2	1	525	3e-161	37
2850362931	Ga0396317_01_381453_387494	pullulanase	Gardnerella vaginalis UGent 25.49	2850362599	Gardnerella vaginalis UGent 25.49	2	2013	2	1	532	1e-163	37
647783314	HMPREF5045_00765	predicted protein	Lactobacillus crispatus 125-2-CHN	647533176	Lactobacillus crispatus 125-2-CHN	1	405		1	68.2	5e-13	38
647784028	HMPREF5045_01471	predicted protein	Lactobacillus crispatus 125-2-CHN	647533176	Lactobacillus crispatus 125-2-CHN	1	391	1	1	45.8	6e-06	40
651297339	LBKG_01742	pullulanase, type I	Lactobacillus crispatus CTV-05	651285003	Lactobacillus crispatus CTV-05	1	1259		1	2546	0	99
2530406818	HMPREF9250_00689	pullulanase	Lactobacillus crispatus FB049-03	2529292892	Lactobacillus crispatus FB049-03	1	1251	1	1	2546	0	99
2530407586	HMPREF9250_00137	surface layer protein	Lactobacillus crispatus FB049-03	2529292892	Lactobacillus crispatus FB049-03	1	414		1	71.2	7e-14	39
2530410670	HMPREF9249_01951	pullulanase	Lactobacillus crispatus FB077-07	2529292893	Lactobacillus crispatus FB077-07	1	1251	1	1	2548	0	99
644427488	HMPREF0506_1846	thermostable pullulanase	Lactobacillus crispatus JV-V01	643886212	Lactobacillus crispatus JV-V01	1	1259		1	2562	0	100
646294343	HMPREF0507_01102	thermostable pullulanase	Lactobacillus crispatus MV-1A-US	646206277	Lactobacillus crispatus MV-1A-US	1	1259		1	2562	0	100
647847487	HMPREF0508_01006	thermostable pullulanase	Lactobacillus crispatus MV-3A-US	647533177	Lactobacillus crispatus MV-3A-US	1	1259		1	2546	0	99
647847441	HMPREF0508_00961	predicted protein	Lactobacillus crispatus MV-3A-US	647533177	Lactobacillus crispatus MV-3A-US	1	405		1	72	4e-14	39
2547144028	HMPREF0509DRAFT_00191	pullulanase	Lactobacillus crispatus SJ-3C-US	2547132034	Lactobacillus crispatus SJ-3C-US	1	1251	1	1	2548	0	99
2547145751	HMPREF0509DRAFT_01936	surface layer protein	Lactobacillus crispatus SJ-3C-US	2547132034	Lactobacillus crispatus SJ-3C-US	1	414		1	71.2	6e-14	39
2535272630	AAULH_01325	surface layer protein	Lactobacillus helveticus MTCC 5463	2534681740	Lactobacillus helveticus MTCC 5463	1	201		1	47	8e-07	35
648438729	LineA_010100002510	thermostable pullulanase	Lactobacillus iners AB-1	648276682	Lactobacillus iners AB-1	1	1728		1	832	0	46
648438729	LineA_010100002510	thermostable pullulanase	Lactobacillus iners AB-1	648276682	Lactobacillus iners AB-1	1	1728		1	142		44
650216425	HMPREF9211_0500	isoamylase N-terminal domain protein	Lactobacillus iners LactinV 01V1-a	649989964	Lactobacillus iners LactinV 01V1-a	1	967		1	632	0	48
650216425	HMPREF9211_0500	isoamylase N-terminal domain protein	Lactobacillus iners LactinV 01V1-a	649989964	Lactobacillus iners LactinV 01V1-a	1	967		1	144		45
650214835	HMPREF9212_0055	pullulanase, type I	Lactobacillus iners LactinV 03V1-b	649989965	Lactobacillus iners LactinV 03V1-b	1	1613		1	827	0	46
650214835	HMPREF9212_0055	pullulanase, type I	Lactobacillus iners LactinV 03V1-b	649989965	Lactobacillus iners LactinV 03V1-b	1	1613		1	144		45
650213575	HMPREF9213_0706	pullulanase, type I	Lactobacillus iners LactinV 09V1-c	649989966	Lactobacillus iners LactinV 09V1-c	1	1238		1	824	0	46
650213575	HMPREF9213_0706	pullulanase, type I	Lactobacillus iners LactinV 09V1-c	649989966	Lactobacillus iners LactinV 09V1-c	1	1238		1	144		45
650211566	HMPREF9214_0064	pullulanase, type I	Lactobacillus iners LactinV 11V1-d	649989967	Lactobacillus iners LactinV 11V1-d	1	1246		1	822	0	46
650211566	HMPREF9214_0064	pullulanase, type I	Lactobacillus iners LactinV 11V1-d	649989967	Lactobacillus iners LactinV 11V1-d	1	1246		1	143		45
650240733	HMPREF9217_0884	pullulanase, type I	Lactobacillus iners LEAF 2052A-d	649989960	Lactobacillus iners LEAF 2052A-d	1	1730		1	830	0	46
650240733	HMPREF9217_0884	pullulanase, type I	Lactobacillus iners LEAF 2052A-d	649989960	Lactobacillus iners LEAF 2052A-d	1	1730		1	145		46
650239489	HMPREF9216_0583	pullulanase, type I	Lactobacillus iners LEAF 2053A-b	649989961	Lactobacillus iners LEAF 2053A-b	1	1615		1	830	0	47
2536311213	SAG0088_08380	pullulanase, extracellular	Streptococcus agalactiae LMG 15092	2534682011	Streptococcus agalactiae LMG 15092	1	1242	1	1	256	5e-71	31
2536309478	SAG0089_06185	pullulanase, extracellular	Streptococcus agalactiae LMG 15093	2534682010	Streptococcus agalactiae LMG 15093	1	1252	1	1	253	4e-70	33
650264367	HMPREF9320_1326	pullulanase, extracellular	Streptococcus pseudoporcinus SPIN 20026	649990013	Streptococcus pseudoporcinus SPIN 20026	1	1296	2	1	251	2e-69	32
644254708	HMPREF0044_1464	secreted bifunctional alpha-amylase and endo-alpha-glucosidase	Actinomyces coleocanis DSM 15436	643886017	Actinomyces coleocanis DSM 15436	2	2453	1	1	233	2e-63	29
650239489	HMPREF9216_0583	pullulanase, type I	Lactobacillus iners LEAF 2053A-b	649989961	Lactobacillus iners LEAF 2053A-b	1	1615		1	144		45
650241902	HMPREF9218_1115	pullulanase, type I	Lactobacillus iners LEAF 2062A-h1	649989962	Lactobacillus iners LEAF 2062A-h1	1	1727		1	828	0	46
650241902	HMPREF9218_1115	pullulanase, type I	Lactobacillus iners LEAF 2062A-h1	649989962	Lactobacillus iners LEAF 2062A-h1	1	1727		1	142		45
650243143	HMPREF9219_0963	pullulanase, type I	Lactobacillus iners LEAF 3008A-a	649989963	Lactobacillus iners LEAF 3008A-a	1	1728		1	835	0	46
2806776039	Ga0318469_101011	glycosidase	Prevotella bivia GED7880	2806310575	Prevotella bivia GED7880	1	621		1	62.8	6e-11	25
2806774850	Ga0318468_105612	glycosidase	Prevotella bivia GED7760C	2806310574	Prevotella bivia GED7760C	1	621		1	62.8	6e-11	25
2535272470	AAULH_01078	Flagellum-specific peptidoglycan hydrolase FlgJ	Lactobacillus helveticus MTCC 5463	2534681740	Lactobacillus helveticus MTCC 5463	1	407		1	57.4	1e-09	31
648777543	HMPREF9296_1202	alpha amylase, catalytic domain protein	Prevotella disiens FB035-09AN	648276715	Prevotella disiens FB035-09AN	1	616		1	56.6	5e-09	24
651503959	HMPREF9303_1433	alpha amylase, catalytic domain protein	Prevotella denticola CRIS 18C-A	651324088	Prevotella denticola CRIS 18C-A	1	627		1	54.7	2e-08	25
651296821	LBKG_01218	thermostable pullulanase	Lactobacillus crispatus CTV-05	651285003	Lactobacillus crispatus CTV-05	1	409		1	53.1	3e-08	33
2530408773	HMPREF9249_00118	Flagellum-specific peptidoglycan hydrolase FlgJ	Lactobacillus crispatus FB077-07	2529292893	Lactobacillus crispatus FB077-07	1	408	1	1	52.4	6e-08	29
2530408262	HMPREF9250_02052	Flagellum-specific peptidoglycan hydrolase FlgJ	Lactobacillus crispatus FB049-03	2529292892	Lactobacillus crispatus FB049-03	1	408	1	1	52.4	6e-08	29
647784170	HMPREF5045_01611	conserved hypothetical protein	Lactobacillus crispatus 125-2-CHN	647533176	Lactobacillus crispatus 125-2-CHN	1	408	1	1	52	7e-08	33
2547145813	HMPREF0509DRAFT_01999	Flagellum-specific peptidoglycan hydrolase FlgJ	Lactobacillus crispatus SJ-3C-US	2547132034	Lactobacillus crispatus SJ-3C-US	1	408	1	1	52	7e-08	33
646293898	HMPREF0507_00662	LytA	Lactobacillus crispatus MV-1A-US	646206277	Lactobacillus crispatus MV-1A-US	1	408	1	1	52	7e-08	33
644426573	HMPREF0506_0936	LytA	Lactobacillus crispatus JV-V01	643886212	Lactobacillus crispatus JV-V01	1	408	1	1	52	7e-08	33
647377183	HMPREF0891_1287	putative bacterial surface layer protein	Lactobacillus crispatus 214-1	647000264	Lactobacillus crispatus 214-1	1	408	1	1	52	7e-08	33
647848100	HMPREF0508_01599	LytA protein	Lactobacillus crispatus MV-3A-US	647533177	Lactobacillus crispatus MV-3A-US	1	408		1	52	8e-08	33
2871093001	Ga0396325_06_9820_11682	glycosidase	Gardnerella vaginalis GS 9838-1	2871091780	Gardnerella vaginalis GS 9838-1	2	620	1	1	51.6	9e-08	20
646483404	HMPREF0424_1317	cyclomaltodextrin glucanotransferase	Gardnerella vaginalis 409-05	646311928	Gardnerella vaginalis 409-05	2	620	1	1	51.6	1e-07	20
647848057	HMPREF0508_01558	cell separation protein	Lactobacillus crispatus MV-3A-US	647533177	Lactobacillus crispatus MV-3A-US	1	592		1	50.8	2e-07	34
647784214	HMPREF5045_01653	cell separation protein	Lactobacillus crispatus 125-2-CHN	647533176	Lactobacillus crispatus 125-2-CHN	1	518		1	51.2	2e-07	34
647378738	HMPREF0891_1071	conserved hypothetical protein	Lactobacillus crispatus 214-1	647000264	Lactobacillus crispatus 214-1	1	589		1	51.2	2e-07	34
2530408214	HMPREF9250_02006	surface layer protein	Lactobacillus crispatus FB049-03	2529292892	Lactobacillus crispatus FB049-03	1	590		1	50.8	2e-07	34
2530408821	HMPREF9249_00164	surface layer protein	Lactobacillus crispatus FB077-07	2529292893	Lactobacillus crispatus FB077-07	1	590		1	50.8	2e-07	34
651297382	LBKG_01792	cell separation protein	Lactobacillus crispatus CTV-05	651285003	Lactobacillus crispatus CTV-05	1	589		1	50.4	3e-07	33
646293854	HMPREF0507_00620	cell separation protein	Lactobacillus crispatus MV-1A-US	646206277	Lactobacillus crispatus MV-1A-US	1	594		1	50.4	3e-07	33
644426620	HMPREF0506_0981	cell separation protein	Lactobacillus crispatus JV-V01	643886212	Lactobacillus crispatus JV-V01	1	589		1	50.4	3e-07	33
2547145172	HMPREF0509DRAFT_01351	surface layer protein	Lactobacillus crispatus SJ-3C-US	2547132034	Lactobacillus crispatus SJ-3C-US	1	589		1	50.4	3e-07	33
2562963500	HMPREF0204_11122	Por secretion system C-terminal sorting domain-containing protein	Chryseobacterium gleum F93, ATCC 35910	2562617092	Chryseobacterium gleum F93, ATCC 35910	2	945	1	1	50.8	7e-07	21
650243143	HMPREF9219_0963	pullulanase, type I	Lactobacillus iners LEAF 3008A-a	649989963	Lactobacillus iners LEAF 3008A-a	1	1728		1	142		45
651505283	HMPREF9210_0215	pullulanase, type I	Lactobacillus iners SPIN 1401G	651324062	Lactobacillus iners SPIN 1401G	1	1729		1	832	0	46
651505283	HMPREF9210_0215	pullulanase, type I	Lactobacillus iners SPIN 1401G	651324062	Lactobacillus iners SPIN 1401G	1	1729		1	142		45
650218239	HMPREF9215_0457	pullulanase, type I	Lactobacillus iners SPIN 2503V10-D	649989968	Lactobacillus iners SPIN 2503V10-D	1	1729		1	826	0	46
650218239	HMPREF9215_0457	pullulanase, type I	Lactobacillus iners SPIN 2503V10-D	649989968	Lactobacillus iners SPIN 2503V10-D	1	1729		1	145		45
651498215	HMPREF0522_0070	pullulanase, type I	Lactobacillus iners UPII 143-D	651324063	Lactobacillus iners UPII 143-D	1	1729		1	825	0	46
651498215	HMPREF0522_0070	pullulanase, type I	Lactobacillus iners UPII 143-D	651324063	Lactobacillus iners UPII 143-D	1	1729		1	145		45
651500025	HMPREF0523_0298	pullulanase, type I	Lactobacillus iners UPII 60-B	651324064	Lactobacillus iners UPII 60-B	1	1729		1	829	0	46
651500025	HMPREF0523_0298	pullulanase, type I	Lactobacillus iners UPII 60-B	651324064	Lactobacillus iners UPII 60-B	1	1729		1	144		41
647252477	HMPREF0578_0666	pullulanase	Mobiluncus mulieris 28-1	647000277	Mobiluncus mulieris 28-1	1	1415	1	1	506	6e-158	44
648840684	HMPREF9278_0256	pullulanase, type I	Mobiluncus mulieris FB024-16	648276691	Mobiluncus mulieris FB024-16	1	1415	1	1	507	2e-158	41
648407206	HMPREF9018_1847	pullulanase, type I	Prevotella amnii CRIS 21A-A	648276713	Prevotella amnii CRIS 21A-A	1	637		1	374	6e-117	39
2806774851	Ga0318468_105613	pullulanase	Prevotella bivia GED7760C	2806310574	Prevotella bivia GED7760C	1	637		1	359	3e-111	40
2806776038	Ga0318469_101010	pullulanase	Prevotella bivia GED7880	2806310575	Prevotella bivia GED7880	1	637		1	359	2e-111	40
651503958	HMPREF9303_1432	pullulanase, type I	Prevotella denticola CRIS 18C-A	651324088	Prevotella denticola CRIS 18C-A	1	635		1	391	4e-123	40
647313715	HMPREF9019_1390	pullulanase, type I	Prevotella timonensis CRIS 5C-B1	647000295	Prevotella timonensis CRIS 5C-B1	1	650		1	390	2e-122	39

## Sheet: JGI IMG Blast Genome Database
taxon_oid	Domain	Sequencing Status	Study Name	Genome Name / Sample Name	Sequencing Center	IMG Genome ID	Sample Body Site	Sample Body Subsite	Genome Size * assembled	Gene Count * assembled
2600255103	Bacteria	Permanent Draft	Human Microbiome Project (HMP) Reference Genomes	Clostridiales Family XI. Incertae Sedis sp. S5-A11	J. Craig Venter Institute	2600255103	Spinal Cord	Vaginal	3290672	3224
2547132034	Bacteria	Permanent Draft	Human Microbiome Project (HMP) Reference Genomes	Lactobacillus crispatus SJ-3C-US	Broad Institute	2547132034	Urogenital tract	Vaginal	2087874	2401
647533179	Bacteria	Permanent Draft	Human Microbiome Project (HMP) Reference Genomes	Lactobacillus jensenii 115-3-CHN	Broad Institute	647533179	Urogenital tract	Vaginal	1648660	1523
2600255110	Bacteria	Permanent Draft	Human Microbiome Project (HMP) Reference Genomes	Peptostreptococcus sp. MV1	J. Craig Venter Institute	2600255110	Urogenital tract	Vaginal	1981689	1791
649989968	Bacteria	Permanent Draft	Human Microbiome Project (HMP) Reference Genomes	Lactobacillus iners SPIN 2503V10-D	J. Craig Venter Institute (JCVI)	649989968	Urogenital tract	Vaginal	1283897	1327
649989915	Bacteria	Permanent Draft	Human Microbiome Project (HMP) Reference Genomes	Bifidobacterium dentium JCVIHMP022	J. Craig Venter Institute (JCVI)	649989915	Urogenital tract	Vaginal	2636584	2341
648276675	Bacteria	Permanent Draft	Human Microbiome Project (HMP) Reference Genomes	Finegoldia magna ATCC 53516	Baylor College of Medicine	648276675	Urogenital tract	Vaginal	1908011	1893
2558860385	Bacteria	Permanent Draft	Human Microbiome Project (HMP) Reference Genomes	Acidaminococcus sp. BV3L6	J. Craig Venter Institute	2558860385	Urogenital tract	Vaginal	2171264	2172
2600255104	Bacteria	Permanent Draft	Human Microbiome Project (HMP) Reference Genomes	Actinomyces urogenitalis S6-C4	J. Craig Venter Institute	2600255104	Urogenital tract	Vaginal	2713444	2310
2562617171	Bacteria	Permanent Draft	Human Microbiome Project (HMP) Reference Genomes	Lactobacillus jensenii 1153	Broad Institute	2562617171	Urogenital tract	Vaginal	1737886	1407
2541047570	Bacteria	Permanent Draft	Human Microbiome Project (HMP) Reference Genomes	Gardnerella vaginalis JCP8151B	Washington University in St. Louis	2541047570	Urogenital tract	Vaginal	1551237	1505
648276710	Bacteria	Permanent Draft	Human Microbiome Project (HMP) Reference Genomes	Peptoniphilus duerdenii ATCC BAA-1640	Baylor College of Medicine	648276710	Urogenital tract	Vaginal	2081526	2017
2541047565	Bacteria	Permanent Draft	Human Microbiome Project (HMP) Reference Genomes	Gardnerella vaginalis JCP8017B	Washington University in St. Louis	2541047565	Urogenital tract	Vaginal	1599351	1557
649989966	Bacteria	Permanent Draft	Human Microbiome Project (HMP) Reference Genomes	Lactobacillus iners LactinV 09V1-c	J. Craig Venter Institute (JCVI)	649989966	Urogenital tract	Vaginal	1312334	1414
649989982	Bacteria	Permanent Draft	Human Microbiome Project (HMP) Reference Genomes	Peptoniphilus harei ACS-146-V-Sch2b	J. Craig Venter Institute (JCVI)	649989982	Urogenital tract	Vaginal	1836030	1765
2534682015	Bacteria	Permanent Draft	Human Microbiome Project (HMP) Reference Genomes	Actinomyces neuii BVS029A5	Broad Institute	2534682015	Urogenital tract	Vaginal	2136781	1991
2541047574	Bacteria	Permanent Draft	Human Microbiome Project (HMP) Reference Genomes	Bifidobacterium breve JCP7499	Washington University in St. Louis	2541047574	Urogenital tract	Vaginal	2366917	2336
648276689	Bacteria	Permanent Draft	Human Microbiome Project (HMP) Reference Genomes	Mobiluncus curtisii curtisii ATCC 35241	Baylor College of Medicine	648276689	Urogenital tract	Vaginal	2136873	1946
2529292892	Bacteria	Permanent Draft	Human Microbiome Project (HMP) Reference Genomes	Lactobacillus crispatus FB049-03	Broad Institute	2529292892	Urogenital tract	Vaginal	2342850	2509
649989985	Bacteria	Permanent Draft	Human Microbiome Project (HMP) Reference Genomes	Porphyromonas asaccharolytica PR426713P-I	J. Craig Venter Institute (JCVI)	649989985	Urogenital tract	Vaginal	2199119	1708
2562617091	Bacteria	Permanent Draft	Human Microbiome Project (HMP) Reference Genomes	Fannyhessea vaginae DSM 15829	Baylor College of Medicine	2562617091	Urogenital tract	Vaginal	1430526	1296
2558860387	Bacteria	Permanent Draft	Human Microbiome Project (HMP) Reference Genomes	Coriobacteriaceae sp. BV3AC1	J. Craig Venter Institute	2558860387	Urogenital tract	Vaginal	1801377	1660
647533176	Bacteria	Permanent Draft	Human Microbiome Project (HMP) Reference Genomes	Lactobacillus crispatus 125-2-CHN	Broad Institute	647533176	Urogenital tract	Vaginal	2305246	2142
648276674	Bacteria	Permanent Draft	Human Microbiome Project (HMP) Reference Genomes	Finegoldia magna ACS-171-V-Col3	J. Craig Venter Institute (JCVI)	648276674	Urogenital tract	Vaginal	1828755	1793
647000277	Bacteria	Permanent Draft	Human Microbiome Project (HMP) Reference Genomes	Mobiluncus mulieris 28-1	J. Craig Venter Institute (JCVI)	647000277	Urogenital tract	Vaginal	2452380	2370
2541047573	Bacteria	Permanent Draft	Human Microbiome Project (HMP) Reference Genomes	Gardnerella vaginalis JCP8522	Washington University in St. Louis	2541047573	Urogenital tract	Vaginal	1470487	1407
2537562024	Bacteria	Permanent Draft	Human Microbiome Project (HMP) Reference Genomes	Staphylococcus lugdunensis ACS-027-V-Sch2	Broad Institute	2537562024	Urogenital tract	Vaginal	2592793	2493
2529293059	Bacteria	Permanent Draft	Human Microbiome Project (HMP) Reference Genomes	Finegoldia magna HMS01	J. Craig Venter Institute (JCVI)	2529293059	Urogenital tract	Vaginal	2032717	2020
2562617092	Bacteria	Permanent Draft	Human Microbiome Project (HMP) Reference Genomes	Chryseobacterium gleum F93 ATCC 35910	Baylor College of Medicine	2562617092	Urogenital tract	Vaginal	5569640	5368
643886002	Bacteria	Permanent Draft	Human Microbiome Project (HMP) Reference Genomes	Corynebacterium lipophiloflavum DSM 44291	Baylor College of Medicine	643886002	Urogenital tract	Vaginal	2293743	2427
651285003	Bacteria	Permanent Draft	Human Microbiome Project (HMP) Reference Genomes	Lactobacillus crispatus CTV-05	Broad Institute	651285003	Urogenital tract	Vaginal	2364583	2299
646206277	Bacteria	Permanent Draft	Human Microbiome Project (HMP) Reference Genomes	Lactobacillus crispatus MV-1A-US	Broad Institute	646206277	Urogenital tract	Vaginal	2311882	2216
649989969	Bacteria	Permanent Draft	Human Microbiome Project (HMP) Reference Genomes	Limosilactobacillus oris PB013-T2-3	J. Craig Venter Institute	649989969	Urogenital tract	Vaginal	2115990	2104
648276713	Bacteria	Permanent Draft	Human Microbiome Project (HMP) Reference Genomes	Prevotella amnii CRIS 21A-A	J. Craig Venter Institute (JCVI)	648276713	Urogenital tract	Vaginal	2415558	2083
2541046979	Bacteria	Permanent Draft	Human Microbiome Project (HMP) Reference Genomes	Propionimicrobium lymphophilum ACS-093-V-SCH5	Broad Institute	2541046979	Urogenital tract	Vaginal	2261463	2133
2541047567	Bacteria	Permanent Draft	Human Microbiome Project (HMP) Reference Genomes	Gardnerella vaginalis JCP8070	Washington University in St. Louis	2541047567	Urogenital tract	Vaginal	1475754	1412
2541046976	Bacteria	Permanent Draft	Human Microbiome Project (HMP) Reference Genomes	Actinotignum schaalii FB123-CNA-2	Broad Institute	2541046976	Urogenital tract	Vaginal	2065705	1781
647533178	Bacteria	Permanent Draft	Human Microbiome Project (HMP) Reference Genomes	Limosilactobacillus fermentum 28-3-CHN	Broad Institute	647533178	Urogenital tract	Vaginal	2026518	1936
2537562023	Bacteria	Permanent Draft	Human Microbiome Project (HMP) Reference Genomes	Staphylococcus simulans ACS-120-V-Sch1	Broad Institute	2537562023	Urogenital tract	Vaginal	2639907	2540
2541046978	Bacteria	Permanent Draft	Human Microbiome Project (HMP) Reference Genomes	Facklamia hominis ACS-120-V-Sch10	Broad Institute	2541046978	Urogenital tract	Vaginal	1918533	1824
647000292	Bacteria	Permanent Draft	Human Microbiome Project (HMP) Reference Genomes	Prevotella bivia JCVIHMP010	J. Craig Venter Institute	647000292	Urogenital tract	Vaginal	2424432	2093
2541047572	Bacteria	Permanent Draft	Human Microbiome Project (HMP) Reference Genomes	Gardnerella vaginalis JCP8481B	Washington University in St. Louis	2541047572	Urogenital tract	Vaginal	1569779	1476
2600254990	Bacteria	Permanent Draft	Human Microbiome Project (HMP) Reference Genomes	Prevotella disiens VPI 8057	Washington University in St. Louis	2600254990	Urogenital tract	Vaginal	2684937	2499
648276681	Bacteria	Permanent Draft	Human Microbiome Project (HMP) Reference Genomes	Lactobacillus delbrueckii bulgaricus PB2003/044-T3-4	J. Craig Venter Institute (JCVI)	648276681	Urogenital tract	Vaginal	1977342	1980
649989963	Bacteria	Permanent Draft	Human Microbiome Project (HMP) Reference Genomes	Lactobacillus iners LEAF 3008A-a	J. Craig Venter Institute (JCVI)	649989963	Urogenital tract	Vaginal	1273041	1266
651324070	Bacteria	Permanent Draft	Human Microbiome Project (HMP) Reference Genomes	Megasphaera sp. UPII 199-6	J. Craig Venter Institute	651324070	Urogenital tract	Vaginal	1640787	1613
2600255111	Bacteria	Permanent Draft	Human Microbiome Project (HMP) Reference Genomes	Prevotella sp. S7-1-8	J. Craig Venter Institute	2600255111	Urogenital tract	Vaginal	2838933	2556
647000264	Bacteria	Permanent Draft	Human Microbiome Project (HMP) Reference Genomes	Lactobacillus crispatus 214-1	J. Craig Venter Institute (JCVI)	647000264	Urogenital tract	Vaginal	2068805	2220
2529292893	Bacteria	Permanent Draft	Human Microbiome Project (HMP) Reference Genomes	Lactobacillus crispatus FB077-07	Broad Institute	2529292893	Urogenital tract	Vaginal	2526985	2716
651324091	Bacteria	Permanent Draft	Human Microbiome Project (HMP) Reference Genomes	Propionibacterium sp. 409-HC1	J. Craig Venter Institute (JCVI)	651324091	Urogenital tract	Vaginal	2528533	2551
643886108	Bacteria	Permanent Draft	Human Microbiome Project (HMP) Reference Genomes	Mobiluncus mulieris ATCC 35243	Baylor College of Medicine	643886108	Urogenital tract	Vaginal	2398290	2348
2562617170	Bacteria	Permanent Draft	Human Microbiome Project (HMP) Reference Genomes	Lactobacillus gasseri MV-22	Broad Institute	2562617170	Urogenital tract	Vaginal	1929035	2234
2558860176	Bacteria	Permanent Draft	Human Microbiome Project (HMP) Reference Genomes	Campylobacter ureolyticus ACS-301-V-Sch3b	Broad Institute	2558860176	Urogenital tract	Vaginal	1691524	1779
651324009	Bacteria	Permanent Draft	Human Microbiome Project (HMP) Reference Genomes	Anaerococcus hydrogenalis ACS-025-V-Sch4	J. Craig Venter Institute (JCVI)	651324009	Urogenital tract	Vaginal	1981530	2017
649989961	Bacteria	Permanent Draft	Human Microbiome Project (HMP) Reference Genomes	Lactobacillus iners LEAF 2053A-b	J. Craig Venter Institute (JCVI)	649989961	Urogenital tract	Vaginal	1368717	1334
2541047571	Bacteria	Permanent Draft	Human Microbiome Project (HMP) Reference Genomes	Gardnerella vaginalis JCP8481A	Washington University in St. Louis	2541047571	Urogenital tract	Vaginal	1567375	1528
2534682016	Bacteria	Permanent Draft	Human Microbiome Project (HMP) Reference Genomes	Schaalia turicensis ACS-279-V-Col4	Broad Institute	2534682016	Urogenital tract	Vaginal	1951528	1775
2588253851	Bacteria	Permanent Draft	Human Microbiome Project (HMP) Reference Genomes	Mageeibacillus indolicus 0009-5 S7-24-11	J. Craig Venter Institute	2588253851	Urogenital tract	Vaginal	1734508	1251
648276753	Bacteria	Permanent Draft	Human Microbiome Project (HMP) Reference Genomes	Veillonella atypica ACS-049-V-Sch6	J. Craig Venter Institute (JCVI)	648276753	Urogenital tract	Vaginal	2053871	1906
651324063	Bacteria	Permanent Draft	Human Microbiome Project (HMP) Reference Genomes	Lactobacillus iners UPII 143-D	J. Craig Venter Institute (JCVI)	651324063	Urogenital tract	Vaginal	1257583	1242
648276683	Bacteria	Permanent Draft	Human Microbiome Project (HMP) Reference Genomes	Lactobacillus jensenii JV-V16	Baylor College of Medicine	648276683	Urogenital tract	Vaginal	1600834	1517
643886212	Bacteria	Permanent Draft	Human Microbiome Project (HMP) Reference Genomes	Lactobacillus crispatus JV-V01	Baylor College of Medicine	643886212	Urogenital tract	Vaginal	2066562	2275
2534681825	Bacteria	Permanent Draft	Human Microbiome Project (HMP) Reference Genomes	Staphylococcus epidermidis BVS058A4	Broad Institute	2534681825	Urogenital tract	Vaginal	2577137	2493
649989960	Bacteria	Permanent Draft	Human Microbiome Project (HMP) Reference Genomes	Lactobacillus iners LEAF 2052A-d	J. Craig Venter Institute (JCVI)	649989960	Urogenital tract	Vaginal	1322320	1312
2541046977	Bacteria	Permanent Draft	Human Microbiome Project (HMP) Reference Genomes	Actinomyces europaeus ACS-120-V-Col10b	Broad Institute	2541046977	Urogenital tract	Vaginal	1905561	1729
2541047566	Bacteria	Permanent Draft	Human Microbiome Project (HMP) Reference Genomes	Gardnerella vaginalis JCP8066	Washington University in St. Louis	2541047566	Urogenital tract	Vaginal	1515433	1448
645058712	Bacteria	Permanent Draft	Human Microbiome Project (HMP) Reference Genomes	Lactobacillus gasseri 202-4	J. Craig Venter Institute (JCVI)	645058712	Urogenital tract	Vaginal	1820250	1818
2541047569	Bacteria	Permanent Draft	Human Microbiome Project (HMP) Reference Genomes	Gardnerella vaginalis JCP8151A	Washington University in St. Louis	2541047569	Urogenital tract	Vaginal	1556353	1493
2541047568	Bacteria	Permanent Draft	Human Microbiome Project (HMP) Reference Genomes	Gardnerella vaginalis JCP8108	Washington University in St. Louis	2541047568	Urogenital tract	Vaginal	1663094	1561
2600255102	Bacteria	Permanent Draft	Human Microbiome Project (HMP) Reference Genomes	Clostridiales Family XIII. Incertae Sedis sp. S5-A14a	J. Craig Venter Institute	2600255102	Urogenital tract	Vaginal	1531433	1416
647000265	Bacteria	Permanent Draft	Human Microbiome Project (HMP) Reference Genomes	Lactobacillus gasseri 224-1	J. Craig Venter Institute (JCVI)	647000265	Urogenital tract	Vaginal	2005522	2353
2529293003	Bacteria	Permanent Draft	Human Microbiome Project (HMP) Reference Genomes	Actinobaculum massiliae ACS-171-V-Col2	Broad Institute	2529293003	Urogenital tract	Vaginal	2021121	1751
649989973	Bacteria	Permanent Draft	Human Microbiome Project (HMP) Reference Genomes	Mobiluncus curtisii ATCC 51333	Baylor College of Medicine	649989973	Urogenital tract	Vaginal	2111654	1907
651053005	Bacteria	Finished	Human Microbiome Project (HMP) Reference Genomes	Bifidobacterium breve ACS-071-V-Sch8b	J. Craig Venter Institute (JCVI)	651053005	Urogenital tract	Vaginal	2327492	1890
647000289	Bacteria	Permanent Draft	Human Microbiome Project (HMP) Reference Genomes	Peptoniphilus lacrimalis 315-B	J. Craig Venter Institute (JCVI)	647000289	Urogenital tract	Vaginal	1699205	1636
2558860389	Bacteria	Permanent Draft	Human Microbiome Project (HMP) Reference Genomes	Megasphaera vaginalis BV3C16-1	J. Craig Venter Institute	2558860389	Urogenital tract	Vaginal	2214431	2252
643886050	Bacteria	Permanent Draft	Human Microbiome Project (HMP) Reference Genomes	Limosilactobacillus vaginalis ATCC 49540	Baylor College of Medicine	643886050	Urogenital tract	Vaginal	1806246	1932
647000295	Bacteria	Permanent Draft	Human Microbiome Project (HMP) Reference Genomes	Prevotella timonensis CRIS 5C-B1	J. Craig Venter Institute (JCVI)	647000295	Urogenital tract	Vaginal	2796067	2260
2558860386	Bacteria	Permanent Draft	Human Microbiome Project (HMP) Reference Genomes	Atopobium sp. BV3AC4	J. Craig Venter Institute	2558860386	Urogenital tract	Vaginal	1717627	1635
2558860388	Bacteria	Permanent Draft	Human Microbiome Project (HMP) Reference Genomes	Jonquetella sp. BV3C21	J. Craig Venter Institute	2558860388	Urogenital tract	Vaginal	1654274	1623
646311928	Bacteria	Finished	Human Microbiome Project (HMP) Reference Genomes	Gardnerella vaginalis 409-05	J. Craig Venter Institute (JCVI)	646311928	Urogenital tract	Vaginal	1617545	1312
2558860391	Bacteria	Permanent Draft	Human Microbiome Project (HMP) Reference Genomes	Peptoniphilus sp. BV3C26	J. Craig Venter Institute	2558860391	Urogenital tract	Vaginal	1925975	1978
649989974	Bacteria	Permanent Draft	Human Microbiome Project (HMP) Reference Genomes	Mobiluncus curtisii holmesii ATCC 35242	Baylor College of Medicine	649989974	Urogenital tract	Vaginal	2087529	1881
643886055	Bacteria	Permanent Draft	Human Microbiome Project (HMP) Reference Genomes	Anaerococcus tetradius ATCC 35098	Baylor College of Medicine	643886055	Urogenital tract	Vaginal	2103625	2133
646564521	Bacteria	Finished	Human Microbiome Project (HMP) Reference Genomes	Mageeibacillus indolicus UPII9-5	J. Craig Venter Institute (JCVI)	646564521	Urogenital tract	Vaginal	1810248	1579
648276676	Bacteria	Permanent Draft	Human Microbiome Project (HMP) Reference Genomes	Finegoldia magna BVS033A4	J. Craig Venter Institute (JCVI)	648276676	Urogenital tract	Vaginal	1995204	1948
651324025	Bacteria	Permanent Draft	Human Microbiome Project (HMP) Reference Genomes	Dialister micraerophilus DSM 19965	Baylor College of Medicine	651324025	Urogenital tract	Vaginal	1256198	1295
2558860392	Bacteria	Permanent Draft	Human Microbiome Project (HMP) Reference Genomes	Prevotella sp. BV3P1	J. Craig Venter Institute	2558860392	Urogenital tract	Vaginal	2793995	2372
643886145	Bacteria	Permanent Draft	Human Microbiome Project (HMP) Reference Genomes	Anaerococcus lactolyticus ATCC 51172	Baylor College of Medicine	643886145	Urogenital tract	Vaginal	2177754	2303
643886017	Bacteria	Permanent Draft	Human Microbiome Project (HMP) Reference Genomes	Actinomyces coleocanis DSM 15436	Baylor College of Medicine	643886017	Urogenital tract	Vaginal	1719346	1598
2534681824	Bacteria	Permanent Draft	Human Microbiome Project (HMP) Reference Genomes	Veillonella ratti ACS-216-V-Col6b	Broad Institute	2534681824	Urogenital tract	Vaginal	2286294	2176
649989965	Bacteria	Permanent Draft	Human Microbiome Project (HMP) Reference Genomes	Lactobacillus iners LactinV 03V1-b	J. Craig Venter Institute (JCVI)	649989965	Urogenital tract	Vaginal	1303958	1512
2537561960	Bacteria	Permanent Draft	Human Microbiome Project (HMP) Reference Genomes	Pasteurella bettyae CCUG 2042	J. Craig Venter Institute (JCVI)	2537561960	Urogenital tract	Vaginal	2253160	2230
649989944	Bacteria	Permanent Draft	Human Microbiome Project (HMP) Reference Genomes	Eremococcus coleocola ACS-139-V-Col8	J. Craig Venter Institute (JCVI)	649989944	Urogenital tract	Vaginal	1773745	1773
647000271	Bacteria	Permanent Draft	Human Microbiome Project (HMP) Reference Genomes	Megasphaera genomosp. type_1 28L	J. Craig Venter Institute (JCVI)	647000271	Urogenital tract	Vaginal	1726197	1667
649989962	Bacteria	Permanent Draft	Human Microbiome Project (HMP) Reference Genomes	Lactobacillus iners LEAF 2062A-h1	J. Craig Venter Institute (JCVI)	649989962	Urogenital tract	Vaginal	1303868	1321
651324088	Bacteria	Permanent Draft	Human Microbiome Project (HMP) Reference Genomes	Prevotella denticola CRIS 18C-A	J. Craig Venter Institute (JCVI)	651324088	Urogenital tract	Vaginal	3177783	2757
651324092	Bacteria	Permanent Draft	Human Microbiome Project (HMP) Reference Genomes	Propionibacterium sp. 434-HC2	J. Craig Venter Institute	651324092	Urogenital tract	Vaginal	2568635	2565
648028043	Bacteria	Finished	Human Microbiome Project (HMP) Reference Genomes	Mobiluncus curtisii ATCC 43063	Baylor College of Medicine	648028043	Urogenital tract	Vaginal	2146480	1965
2562617156	Bacteria	Permanent Draft	Human Microbiome Project (HMP) Reference Genomes	Lactobacillus paragasseri JV-V03	Baylor College of Medicine	2562617156	Urogenital tract	Vaginal	2011295	2035
648276754	Bacteria	Permanent Draft	Human Microbiome Project (HMP) Reference Genomes	Veillonella atypica ACS-134-V-Col7a	J. Craig Venter Institute (JCVI)	648276754	Urogenital tract	Vaginal	2151913	1963
643886142	Bacteria	Permanent Draft	Human Microbiome Project (HMP) Reference Genomes	Porphyromonas uenonis 60-3	J. Craig Venter Institute (JCVI)	643886142	Urogenital tract	Vaginal	2242885	2027
648276684	Bacteria	Permanent Draft	Human Microbiome Project (HMP) Reference Genomes	Ligilactobacillus salivarius ACS-116-V-Col5a	J. Craig Venter Institute	648276684	Urogenital tract	Vaginal	2044602	2183
651324064	Bacteria	Permanent Draft	Human Microbiome Project (HMP) Reference Genomes	Lactobacillus iners UPII 60-B	J. Craig Venter Institute (JCVI)	651324064	Urogenital tract	Vaginal	1323615	1330
2541047561	Bacteria	Permanent Draft	Human Microbiome Project (HMP) Reference Genomes	Gardnerella vaginalis JCP7659	Washington University in St. Louis	2541047561	Urogenital tract	Vaginal	1532641	1479
651324062	Bacteria	Permanent Draft	Human Microbiome Project (HMP) Reference Genomes	Lactobacillus iners SPIN 1401G	J. Craig Venter Institute (JCVI)	651324062	Urogenital tract	Vaginal	1281027	1275
647000254	Bacteria	Permanent Draft	Human Microbiome Project (HMP) Reference Genomes	Fusobacterium nucleatum nucleatum ATCC 23726	Baylor College of Medicine	647000254	Urogenital tract	Vaginal	2237034	2176
2529292727	Bacteria	Permanent Draft	Human Microbiome Project (HMP) Reference Genomes	Anaerococcus prevotii ACS-065-V-Col13	J. Craig Venter Institute (JCVI)	2529292727	Urogenital tract	Vaginal	1697099	1688
2512047062	Bacteria	Permanent Draft	Human Microbiome Project (HMP) Reference Genomes	Megasphaera sp. UPII 135-E	J. Craig Venter Institute (JCVI)	2512047062	Urogenital tract	Vaginal	1650551	1571
2547132036	Bacteria	Permanent Draft	Human Microbiome Project (HMP) Reference Genomes	Lactobacillus gasseri SJ-9E-US	Broad Institute	2547132036	Urogenital tract	Vaginal	1782002	1778
649989988	Bacteria	Permanent Draft	Human Microbiome Project (HMP) Reference Genomes	Prevotella oralis ATCC 33269	Baylor College of Medicine	649989988	Urogenital tract	Vaginal	2833787	2545
2541047562	Bacteria	Permanent Draft	Human Microbiome Project (HMP) Reference Genomes	Gardnerella vaginalis JCP7672	Washington University in St. Louis	2541047562	Urogenital tract	Vaginal	1600533	1441
2600255108	Bacteria	Permanent Draft	Human Microbiome Project (HMP) Reference Genomes	Actinomyces sp. S4-C9	J. Craig Venter Institute	2600255108	Urogenital tract	Vaginal	1955632	1737
649989964	Bacteria	Permanent Draft	Human Microbiome Project (HMP) Reference Genomes	Lactobacillus iners LactinV 01V1-a	J. Craig Venter Institute (JCVI)	649989964	Urogenital tract	Vaginal	1294173	1580
2600255109	Bacteria	Permanent Draft	Human Microbiome Project (HMP) Reference Genomes	Arcanobacterium sp. S3PF19	J. Craig Venter Institute	2600255109	Urogenital tract	Vaginal	1490259	1318
649633046	Bacteria	Finished	Human Microbiome Project (HMP) Reference Genomes	Gardnerella vaginalis 317 ATCC 14019	Baylor College of Medicine	649633046	Urogenital tract	Vaginal	1667350	1420
2600255106	Bacteria	Permanent Draft	Human Microbiome Project (HMP) Reference Genomes	Clostridiales Family XI. Incertae Sedis sp. S7-1-4	J. Craig Venter Institute	2600255106	Urogenital tract	Vaginal	1839502	1719
650716005	Bacteria	Finished	Human Microbiome Project (HMP) Reference Genomes	Aerococcus urinae ACS-120-V-Col10a	J. Craig Venter Institute (JCVI)	650716005	Urogenital tract	Vaginal	2080974	1804
645951870	Bacteria	Permanent Draft	Human Microbiome Project (HMP) Reference Genomes	Corynebacterium aurimucosum CN-1 ATCC 700975	Baylor College of Medicine	645951870	Urogenital tract	Vaginal	2730325	2672
647000278	Bacteria	Permanent Draft	Human Microbiome Project (HMP) Reference Genomes	Mycobacterium parascrofulaceum ATCC BAA-614	Baylor College of Medicine	647000278	Urogenital tract	Vaginal	6295508	6510
2558860390	Bacteria	Permanent Draft	Human Microbiome Project (HMP) Reference Genomes	Peptoniphilus sp. BV3AC2	J. Craig Venter Institute	2558860390	Urogenital tract	Vaginal	1995197	1827
646206276	Bacteria	Permanent Draft	Human Microbiome Project (HMP) Reference Genomes	Limosilactobacillus coleohominis 101-4-CHN	Broad Institute	646206276	Urogenital tract	Vaginal	1725829	1712
2600255105	Bacteria	Permanent Draft	Human Microbiome Project (HMP) Reference Genomes	Anaerococcus lactolyticus S7-1-13	J. Craig Venter Institute	2600255105	Urogenital tract	Vaginal	1936866	1853
649989959	Bacteria	Permanent Draft	Human Microbiome Project (HMP) Reference Genomes	Lactobacillus iners ATCC 55195	Baylor College of Medicine	649989959	Urogenital tract	Vaginal	1219250	1196
647533180	Bacteria	Permanent Draft	Human Microbiome Project (HMP) Reference Genomes	Lactobacillus jensenii SJ-7A-US	Broad Institute	647533180	Urogenital tract	Vaginal	1722751	1682
647533177	Bacteria	Permanent Draft	Human Microbiome Project (HMP) Reference Genomes	Lactobacillus crispatus MV-3A-US	Broad Institute	647533177	Urogenital tract	Vaginal	2437083	2390
649990013	Bacteria	Permanent Draft	Human Microbiome Project (HMP) Reference Genomes	Streptococcus pseudoporcinus SPIN 20026	J. Craig Venter Institute (JCVI)	649990013	Urogenital tract	Vaginal	2111372	2072
2562617179	Bacteria	Permanent Draft	Human Microbiome Project (HMP) Reference Genomes	Sphingobacterium spiritivorum ATCC 33861	Baylor College of Medicine	2562617179	Urogenital tract	Vaginal	5091512	4530
2541047563	Bacteria	Permanent Draft	Human Microbiome Project (HMP) Reference Genomes	Gardnerella vaginalis JCP7719	Washington University in St. Louis	2541047563	Urogenital tract	Vaginal	1559149	1523
2541047564	Bacteria	Permanent Draft	Human Microbiome Project (HMP) Reference Genomes	Gardnerella vaginalis JCP8017A	Washington University in St. Louis	2541047564	Urogenital tract	Vaginal	1605521	1560
648276690	Bacteria	Permanent Draft	Human Microbiome Project (HMP) Reference Genomes	Mobiluncus mulieris ATCC 35239	Baylor College of Medicine	648276690	Urogenital tract	Vaginal	2464242	2430
646206278	Bacteria	Permanent Draft	Human Microbiome Project (HMP) Reference Genomes	Lactobacillus jensenii 27-2-CHN	Broad Institute	646206278	Urogenital tract	Vaginal	1658778	1529
648276623	Bacteria	Permanent Draft	Human Microbiome Project (HMP) Reference Genomes	Bifidobacterium dentium ATCC 27679	Baylor College of Medicine	648276623	Urogenital tract	Vaginal	2633776	2401
2531839533	Bacteria	Permanent Draft	Human Microbiome Project (HMP) Reference Genomes	Veillonella parvula ACS-068-V-Sch12	J. Craig Venter Institute (JCVI)	2531839533	Urogenital tract	Vaginal	2152140	1972
649989967	Bacteria	Permanent Draft	Human Microbiome Project (HMP) Reference Genomes	Lactobacillus iners LactinV 11V1-d	J. Craig Venter Institute (JCVI)	649989967	Urogenital tract	Vaginal	1310250	1392
2547132037	Bacteria	Permanent Draft	Human Microbiome Project (HMP) Reference Genomes	Lactobacillus gasseri SV-16A-US	Broad Institute	2547132037	Urogenital tract	Vaginal	1985958	2065
648276715	Bacteria	Permanent Draft	Human Microbiome Project (HMP) Reference Genomes	Prevotella disiens FB035-09AN	J. Craig Venter Institute (JCVI)	648276715	Urogenital tract	Vaginal	3003828	2692
643886135	Bacteria	Permanent Draft	Human Microbiome Project (HMP) Reference Genomes	Sphingobacterium spiritivorum ATCC 33300	Baylor College of Medicine	643886135	Urogenital tract	Vaginal	5218706	4972
643886015	Bacteria	Permanent Draft	Human Microbiome Project (HMP) Reference Genomes	Actinomyces urogenitalis DSM 15434	Baylor College of Medicine	643886015	Urogenital tract	Vaginal	2614023	2453
2600255107	Bacteria	Permanent Draft	Human Microbiome Project (HMP) Reference Genomes	Actinomyces sp. S6-Spd3	J. Craig Venter Institute	2600255107	Urogenital tract	Vaginal	2091011	2063
648276691	Bacteria	Permanent Draft	Human Microbiome Project (HMP) Reference Genomes	Mobiluncus mulieris FB024-16	J. Craig Venter Institute (JCVI)	648276691	Urogenital tract	Vaginal	2384880	2164
2531839534	Bacteria	Permanent Draft	Human Microbiome Project (HMP) Reference Genomes	Streptococcus urinalis FB127-CNA-2	Broad Institute	2531839534	Urogenital tract	Vaginal	2127389	2259
2541047560	Bacteria	Permanent Draft	Human Microbiome Project (HMP) Reference Genomes	Gardnerella vaginalis JCP7276	Washington University in St. Louis	2541047560	Urogenital tract	Vaginal	1656189	1532
2541047559	Bacteria	Permanent Draft	Human Microbiome Project (HMP) Reference Genomes	Gardnerella vaginalis JCP7275	Washington University in St. Louis	2541047559	Urogenital tract	Vaginal	1560434	1468
648276731	Bacteria	Permanent Draft	Human Microbiome Project (HMP) Reference Genomes	Staphylococcus aureus aureus MN8	Baylor College of Medicine	648276731	Urogenital tract	Vaginal	2882664	2902
2558860394	Bacteria	Permanent Draft	Human Microbiome Project (HMP) Reference Genomes	Streptococcus agalactiae BV3L5	J. Craig Venter Institute	2558860394	Urogenital tract	Vaginal	2139646	2210
2537562025	Bacteria	Permanent Draft	Human Microbiome Project (HMP) Reference Genomes	Enterococcus durans FB129-CNAB-4	Broad Institute	2537562025	Urogenital tract	Vaginal	2697649	2637
2558860393	Bacteria	Permanent Draft	Human Microbiome Project (HMP) Reference Genomes	Propionimicrobium sp. BV2F7	J. Craig Venter Institute	2558860393	Urogenital tract	Vaginal	2027970	1886
645058722	Bacteria	Permanent Draft	Human Microbiome Project (HMP) Reference Genomes	Lactobacillus jensenii 269-3	J. Craig Venter Institute (JCVI)	645058722	Urogenital tract	Vaginal	1688275	1622
648276621	Bacteria	Permanent Draft	Human Microbiome Project (HMP) Reference Genomes	Fannyhessea vaginae PB189-T1-4	J. Craig Venter Institute	648276621	Urogenital tract	Vaginal	1449613	1268
2531839498	Bacteria	Permanent Draft	Human Microbiome Project (HMP) Reference Genomes	Gardnerella vaginalis 315-A	J. Craig Venter Institute (JCVI)	2531839498	Urogenital tract	Vaginal	1653275	1340

## Sheet: Proteomics Log2 Intensity
								Amy-ABP						Glc-ABP
UniProt ProteinID	Gene	Organism	MW	EntryName	Description	coverage	TotalPeptides	S003	S004	S006	S008	S010	S011	S003	S004	S006	S008	S010	S011
O43451	MGAM	Homo sapiens	312022	MGA_HUMAN	Maltase-glucoamylase	11.8	2	NA	NA	NA	NA	NA	NA	NA	-1.52473	-0.0740293	NA	NA	NA
UniRef90_C8PCV0	Li PulA	Lactobacillus iners	193313	C8PCV0	"Alpha-dextrin endo-1,6-alpha-glucosidase"	13.5	5	NA	-4.44468	2.23671	NA	NA	NA	NA	NA	NA	NA	NA	NA
UniRef90_A0A135Z466	Lc PulA	Lactobacillus crispatus	140235	A0A135Z466	"Alpha-dextrin endo-1,6-alpha-glucosidase"	67.1	51	8.78254	NA	NA	1.93698	5.17652	6.24477	NA	-7.19169	NA	NA	NA	NA
UniRef90_A0A133NMA5	Gv AmyA	Gardnerella vaginalis	61906	A0A133NMA5	Alpha-amylase	5.5	1	NA	0.00580634	NA	NA	NA	NA	NA	NA	NA	NA	NA	NA
P04062	GBA	Homo sapiens	59716	GLCM_HUMAN	Lysosomal acid glucosylceramidase	19.6	5	NA	NA	NA	NA	NA	NA	NA	2.0414	3.38305	0.284754	NA	NA
P10253	GAA	Homo sapiens	105324	LYAG_HUMAN	Lysosomal alpha-glucosidase	31	9	NA	NA	NA	NA	NA	NA	3.0914	0.888225	3.34994	NA	2.41377	1.01312
P04745	AMY1	Homo sapiens	57768	AMY1_HUMAN	Alpha-amylase 1	54.8	17	1.24233	NA	4.10214	8.11729	NA	3.7582	NA	NA	NA	NA	NA	NA
Normalized Log2 intensity

## Sheet: Proteomics Spectral Count
								Amy-ABP						Glc-ABP
UniProt ProteinID	Gene	Organism	MW	EntryName	Description	coverage	TotalPeptides	S003	S004	S006	S008	S010	S011	S003	S004	S006	S008	S010	S011
O43451	MGAM	Homo sapiens	312022	MGA_HUMAN	Maltase-glucoamylase	11.8	2	0	0	0	0	0	0	0	1	1	0	0	0
UniRef90_C8PCV0	Li PulA	Lactobacillus iners	193313	C8PCV0	"Alpha-dextrin endo-1,6-alpha-glucosidase"	13.5	5	0	1	5	0	0	0	0	0	0	0	0	0
UniRef90_A0A135Z466	Lc PulA	Lactobacillus crispatus	140235	A0A135Z466	"Alpha-dextrin endo-1,6-alpha-glucosidase"	67.1	51	36	0	0	7	43	37	0	0	0	0	0	0
UniRef90_A0A133NMA5	Gv AmyA	Gardnerella vaginalis	61906	A0A133NMA5	Alpha-amylase	5.5	1	0	0	0	0	0	0	1	2	7	2	5	3
P04062	GBA	Homo sapiens	59716	GLCM_HUMAN	Lysosomal acid glucosylceramidase	19.6	5	0	2	0	0	0	0	0	0	0	0	0	0
P10253	GAA	Homo sapiens	105324	LYAG_HUMAN	Lysosomal alpha-glucosidase	31	9	0	0	0	0	0	0	1	3	4	1	0	0
P04745	AMY1	Homo sapiens	57768	AMY1_HUMAN	Alpha-amylase 1	54.8	17	5	0	11	9	0	12	0	0	0	0	0	0

## Sheet: Shortbred Markers
Protein:	Unique peptide marker:
WP 036862728.1 Prevotella bivia GH13	QDPSLQLMIYGEGIKTANVQIEGG
WP 036862728.1 Prevotella bivia GH13	SDAKAGQIKLNFTNKGKKFSKPYELKTRQMAGK
WP 036862728.1 Prevotella bivia GH13	YPNYGLQTSFKLNSVLDPYASKVDLDETM
WP 036862728.1 Prevotella bivia GH13	RIKHEETNQWDDGFAKIYTSLGL
WP 036862728.1 Prevotella bivia GH13	TQNKFTKEGRTTAENAMFDWVSR
WP 036862728.1 Prevotella bivia GH13	QTQFVPLKGIYVLARQYGGKTVMTVENGTRKEAQLQVKHYAELIGSATVATDILTGQKVDLTQNITLPQSGVMILEF
EEU28204.2 Lactobacillus crispatus PulA	MNKKSGHNIKFKSIFVCTSAIMSLWLGANLTTTQVHAAEDNAAPKSSEVVGQTNSSKDNAATATVQNQSNAKAKQRQQGVAPQNVPTVLAAKTKDEGTNNSPAREEVK
EEU28204.2 Lactobacillus crispatus PulA	AGSDDAQKVTPEYHSANINLHYYGDDQVNKVNVWTDKDQDNKQLISLTKQGNSQDGSIKLDNTDFNKLFVAPVGSDEITREFTPLPGNKATDIYLVKNDTEAYYSKSFALADQSLSSAYMTSPDSLTVEAGKATTVDKIKGKLSLRNNSIDHIEAVDANTDGKAKKFIIHTKADIDILKDNQVGLGM
WP 061450340 Prevotella bivia PulA	DIFNEVSYTKQATTFCLNAPSKPVLRLYKDGQKGKAYKKVKMKEIGKDKWSATVNGDLR
WP 061450340 Prevotella bivia PulA	AMKETNPTGWETDQRVPT
WP 061450340 Prevotella bivia PulA	AIKANTPK
EEZ90738.1 Mobiluncus mulieris PulA	MSVQRTKGLFSVLVAFFLVLAMQSLTAVNVAHADVGNMYLSFTPDPAIQKPITKYRVAYWADGKENTPTVQLFDGMDNGKLNAVIRPGSTNGTVNFQLYTTDTVKTGPNDVDNRTWESAVFKKVPLGSSIVAAYNSNQLTDPDGKPIVTGAPAPTPIPPNPPAVTHKVVVTFTPQPGVDESEYNLWVWGDGDKKVLFTGKDSQGRLTAEIVVSESVTKIGMLLRRGDGWDKKITGDIQNVPVPGRVDIKSDGSFEIASGLGTTPKPKPKLTEVTLTVHYVRWDEDYENWNIWSWIDGKNG
EPI56559.1 Gardnerella vaginalis PulA	PNSSTPGHEQTPGDSDTENHPAPHTL
EFQ51965 Lactobacillus iners PulA	NQQHEFTPLPGAKTNIYLVAGDKNVYYTASAAKK
EFQ51965 Lactobacillus iners PulA	EKLKKIAAKQEQVDFSKEQIVASTKVIVHYNGDA
EFQ51965 Lactobacillus iners PulA	DETQVVTPSFKGVKLKLHYFGDEAPQTMSVWADD

## Sheet: Proteomics Combined_proteins
Protein	Protein ID	Entry Name	Gene	Protein Length	Coverage	Organism	Protein Existence	Description	Protein Probability	Top Peptide Probability	Combined Total Peptides	Combined Spectral Count	Combined Unique Spectral Count	Combined Total Spectral Count	AmyABP_1 Spectral Count	AmyABP_2 Spectral Count	AmyABP_3 Spectral Count	AmyABP_4 Spectral Count	AmyABP_5 Spectral Count	GlcABP_1 Spectral Count	GlcABP_2 Spectral Count	GlcABP_3 Spectral Count	GlcABP_4 Spectral Count	GlcABP_5 Spectral Count	NP_1 Spectral Count	NP_2 Spectral Count	NP_3 Spectral Count	NP_4 Spectral Count	NP_5 Spectral Count	AmyABP_1 Unique Spectral Count	AmyABP_2 Unique Spectral Count	AmyABP_3 Unique Spectral Count	AmyABP_4 Unique Spectral Count	AmyABP_5 Unique Spectral Count	GlcABP_1 Unique Spectral Count	GlcABP_2 Unique Spectral Count	GlcABP_3 Unique Spectral Count	GlcABP_4 Unique Spectral Count	GlcABP_5 Unique Spectral Count	NP_1 Unique Spectral Count	NP_2 Unique Spectral Count	NP_3 Unique Spectral Count	NP_4 Unique Spectral Count	NP_5 Unique Spectral Count	AmyABP_1 Total Spectral Count	AmyABP_2 Total Spectral Count	AmyABP_3 Total Spectral Count	AmyABP_4 Total Spectral Count	AmyABP_5 Total Spectral Count
sp|P04264|K2C1_HUMAN	P04264	K2C1_HUMAN	KRT1	644	76.6	Homo sapiens	1:Experimental evidence at protein level	Keratin, type II cytoskeletal 1	1	0.999	63	460	445	460	19	34	31	24	35	6	23	42	33	29	26	21	29	25	83	18	34	29	24	34	6	22	40	33	28	24	20	29	24	80	19	34	31	24	35
sp|P02768|ALBU_HUMAN	P02768	ALBU_HUMAN	ALB	609	88	Homo sapiens	1:Experimental evidence at protein level	Serum albumin	1	0.999	54	185	139	185	3	73	19	1	3	0	42	20	3	2	3	7	2	2	5	3	56	16	0	3	0	29	19	3	1	2	2	1	2	2	3	73	19	1	3
sp|P35908|K22E_HUMAN	P35908	K22E_HUMAN	KRT2	639	95.5	Homo sapiens	1:Experimental evidence at protein level	Keratin, type II cytoskeletal 2 epidermal	1	0.999	53	340	236	350	17	20	30	17	19	5	13	32	23	34	24	13	23	15	55	12	11	25	11	12	4	9	19	13	24	12	10	15	11	48	17	20	31	17	20
sp|P13645|K1C10_HUMAN	P13645	K1C10_HUMAN	KRT10	584	67.1	Homo sapiens	1:Experimental evidence at protein level	Keratin, type I cytoskeletal 10	1	0.999	49	248	208	248	12	10	23	14	16	3	16	26	13	19	14	8	14	14	46	9	7	19	12	14	3	15	22	11	17	10	7	11	10	41	12	10	23	14	16
UniRef90_A0A135Z466	UniRef90_A0A135Z466	UniRef90_A0A135Z466		1259	67.1	Bacteria		Alpha-dextrin endo-1,6-alpha-glucosidase	1	0.999	45	80	79	80	36	0	0	7	37	0	0	0	0	0	0	0	0	0	0	36	0	0	7	36	0	0	0	0	0	0	0	0	0	0	36	0	0	7	37
sp|P35527|K1C9_HUMAN	P35527	K1C9_HUMAN	KRT9	623	75	Homo sapiens	1:Experimental evidence at protein level	Keratin, type I cytoskeletal 9	1	0.999	39	183	183	184	11	9	17	8	8	2	11	23	11	11	10	8	13	11	30	11	9	17	8	8	2	11	23	11	11	10	8	13	11	30	11	9	17	9	8
sp|P02538|K2C6A_HUMAN	P02538	K2C6A_HUMAN	KRT6A	564	66.8	Homo sapiens OX=9606	1:Experimental evidence at protein level	Keratin, type II cytoskeletal 6A	1	0.999	33	50	5	149	1	1	7	1	4	0	1	4	4	3	8	1	3	3	9	0	0	1	0	1	0	0	2	0	0	0	0	0	0	1	6	11	12	8	11
sp|P04259|K2C6B_HUMAN	P04259	K2C6B_HUMAN	KRT6B	564	63.8	Homo sapiens OX=9606	1:Experimental evidence at protein level	Keratin, type II cytoskeletal 6B	1	0.9677	33	5	3	141	1	1	2	0	0	0	0	1	0	0	0	0	0	0	0	1	0	2	0	0	0	0	0	0	0	0	0	0	0	0	7	12	12	8	7
sp|P02533|K1C14_HUMAN	P02533	K1C14_HUMAN	KRT14	472	70.3	Homo sapiens OX=9606	1:Experimental evidence at protein level	Keratin, type I cytoskeletal 14	1	0.999	32	86	46	101	1	3	10	6	5	0	2	13	4	8	3	3	8	5	15	1	1	7	2	4	0	0	8	3	5	0	2	4	2	7	2	4	12	7	5
sp|P13647|K2C5_HUMAN	P13647	K2C5_HUMAN	KRT5	590	64.2	Homo sapiens OX=9606	1:Experimental evidence at protein level	Keratin, type II cytoskeletal 5	1	0.999	32	86	68	161	2	6	7	6	7	0	4	8	8	7	4	1	4	3	19	1	4	6	3	6	0	4	5	6	6	3	1	3	3	17	7	12	11	10	12
sp|Q86YZ3|HORN_HUMAN	Q86YZ3	HORN_HUMAN	HRNR	2850	43.5	Homo sapiens OX=9606	1:Experimental evidence at protein level	Hornerin	1	0.9985	28	70	70	70	1	2	12	2	7	0	2	5	2	3	1	3	1	2	27	1	2	12	2	7	0	2	5	2	3	1	3	1	2	27	1	2	12	2	7
sp|P08779|K1C16_HUMAN	P08779	K1C16_HUMAN	KRT16	473	62.8	Homo sapiens OX=9606	1:Experimental evidence at protein level	Keratin, type I cytoskeletal 16	1	0.9989	25	23	23	71	1	1	1	1	1	0	2	1	1	3	0	0	3	1	7	1	1	1	1	1	0	2	1	1	3	0	0	3	1	7	2	4	4	5	2
sp|P13646|K1C13_HUMAN	P13646	K1C13_HUMAN	KRT13	458	69	Homo sapiens OX=9606	1:Experimental evidence at protein level	Keratin, type I cytoskeletal 13	1	0.9917	22	26	22	71	2	0	2	0	0	0	1	2	2	0	10	1	1	5	0	1	0	2	0	0	0	1	2	1	0	8	1	1	5	0	4	3	5	4	2
sp|P05164|PERM_HUMAN	P05164	PERM_HUMAN	MPO	745	40.7	Homo sapiens OX=9606	1:Experimental evidence at protein level	Myeloperoxidase	1	0.9987	19	48	41	48	1	2	11	2	1	0	2	9	4	1	8	0	3	3	1	1	2	9	2	1	0	2	6	4	1	7	0	2	3	1	1	2	11	2	1
sp|P07355|ANXA2_HUMAN	P07355	ANXA2_HUMAN	ANXA2	339	65.2	Homo sapiens OX=9606	1:Experimental evidence at protein level	Annexin A2	1	0.999	18	57	22	57	3	2	7	2	3	2	1	5	4	4	9	2	3	6	4	1	0	2	1	2	2	0	1	1	1	6	2	1	0	2	3	2	7	2	3
sp|P15924|DESP_HUMAN	P15924	DESP_HUMAN	DSP	2871	25.4	Homo sapiens OX=9606	1:Experimental evidence at protein level	Desmoplakin	1	0.9962	18	31	31	31	1	2	4	0	1	0	3	3	1	2	2	0	0	1	11	1	2	4	0	1	0	3	3	1	2	2	0	0	1	11	1	2	4	0	1
sp|P04745|AMY1_HUMAN	P04745	AMY1_HUMAN	AMY1A	511	54.8	Homo sapiens	1:Experimental evidence at protein level	Alpha-amylase 1	1	0.999	17	37	0	37	5	0	11	9	12	0	0	0	0	0	0	0	0	0	0	0	0	0	0	0	0	0	0	0	0	0	0	0	0	0	5	0	11	9	12
sp|P29508|SPB3_HUMAN	P29508	SPB3_HUMAN	SERPINB3	390	63.1	Homo sapiens OX=9606	1:Experimental evidence at protein level	Serpin B3	1	0.999	16	50	35	50	2	0	4	3	7	1	3	4	4	3	10	1	0	4	4	2	0	3	2	5	1	3	4	3	3	4	0	0	3	2	2	0	4	3	7
sp|Q04695|K1C17_HUMAN	Q04695	K1C17_HUMAN	KRT17	432	68.1	Homo sapiens OX=9606	1:Experimental evidence at protein level	Keratin, type I cytoskeletal 17	1	0.9988	16	11	10	41	0	0	3	0	2	0	1	1	0	0	1	0	1	0	2	0	0	3	0	1	0	1	1	0	0	1	0	1	0	2	0	1	7	4	3
sp|Q01469|FABP5_HUMAN	Q01469	FABP5_HUMAN	FABP5	135	90.4	Homo sapiens OX=9606	1:Experimental evidence at protein level	Fatty acid-binding protein 5	1	0.999	14	41	40	41	1	8	8	3	1	0	8	2	3	1	0	1	1	3	1	1	8	8	3	1	0	7	2	3	1	0	1	1	3	1	1	8	8	3	1
sp|P04083|ANXA1_HUMAN	P04083	ANXA1_HUMAN	ANXA1	346	55.2	Homo sapiens OX=9606	1:Experimental evidence at protein level	Annexin A1	1	0.999	13	40	40	40	2	3	6	3	0	2	7	1	5	0	5	1	0	4	1	2	3	6	3	0	2	7	1	5	0	5	1	0	4	1	2	3	6	3	0
contam_sp|O77727|K1C15_SHEEP	contam_sp|O77727|K1C15_SHEEP Keratin, type I cytoskeletal 15 OS=Ovis aries GN=KRT15 PE=2 SV=1	contam_sp|O77727|K1C15_SHEEP Keratin, type I cytoskeletal 15 OS=Ovis aries GN=KRT15 PE=2 SV=1		453	26.3			Keratin,	1	0.9971	12	3	3	43	0	0	0	0	0	0	0	0	0	0	2	0	0	0	1	0	0	0	0	0	0	0	0	0	0	2	0	0	0	1	3	2	3	2	1
sp|P01024|CO3_HUMAN	P01024	CO3_HUMAN	C3	1663	19.9	Homo sapiens OX=9606	1:Experimental evidence at protein level	Complement C3	1	0.999	12	18	18	18	0	7	1	0	0	1	6	1	0	0	0	2	0	0	0	0	7	1	0	0	1	6	1	0	0	0	2	0	0	0	0	7	1	0	0
sp|Q8N1N4|K2C78_HUMAN	Q8N1N4	K2C78_HUMAN	KRT78	520	58.1	Homo sapiens OX=9606	1:Experimental evidence at protein level	Keratin, type II cytoskeletal 78	1	0.9954	12	28	20	31	0	1	6	0	1	0	1	2	2	0	3	2	1	3	6	0	1	5	0	0	0	1	1	2	0	2	1	0	2	5	0	1	7	0	1
sp|A8K2U0|A2ML1_HUMAN	A8K2U0	A2ML1_HUMAN	A2ML1	1454	17.9	Homo sapiens OX=9606	1:Experimental evidence at protein level	Alpha-2-macroglobulin-like protein 1	1	0.999	10	16	16	16	0	0	0	0	0	0	2	2	4	1	0	1	0	3	3	0	0	0	0	0	0	2	2	4	1	0	1	0	3	3	0	0	0	0	0
sp|P14923|PLAK_HUMAN	P14923	PLAK_HUMAN	JUP	745	32.8	Homo sapiens OX=9606	1:Experimental evidence at protein level	Junction plakoglobin	1	0.999	10	24	24	24	2	0	4	0	2	0	1	1	2	2	2	1	1	0	6	2	0	4	0	2	0	1	1	2	2	2	1	1	0	6	2	0	4	0	2
sp|P19013|K2C4_HUMAN	P19013	K2C4_HUMAN	KRT4	520	59	Homo sapiens OX=9606	1:Experimental evidence at protein level	Keratin, type II cytoskeletal 4	1	0.9975	10	15	12	18	0	0	1	0	0	0	0	1	1	0	3	0	0	7	2	0	0	1	0	0	0	0	1	1	0	2	0	0	5	2	0	1	1	0	0
sp|P48594|SPB4_HUMAN	P48594	SPB4_HUMAN	SERPINB4	390	51	Homo sapiens OX=9606	1:Experimental evidence at protein level	Serpin B4	1	0.926	10	3	3	18	0	0	0	0	0	0	2	0	0	0	1	0	0	0	0	0	0	0	0	0	0	2	0	0	0	1	0	0	0	0	0	0	1	1	2
sp|Q02413|DSG1_HUMAN	Q02413	DSG1_HUMAN	DSG1	1049	24.1	Homo sapiens OX=9606	1:Experimental evidence at protein level	Desmoglein-1	1	0.999	10	23	23	23	1	0	2	1	1	0	0	2	0	5	2	4	1	2	2	1	0	2	1	1	0	0	2	0	5	2	4	1	2	2	1	0	2	1	1
contam_sp|P00698|LYSC_CHICK	contam_sp|P00698|LYSC_CHICK Lysozyme C OS=Gallus gallus GN=LYZ PE=1 SV=1	contam_sp|P00698|LYSC_CHICK Lysozyme C OS=Gallus gallus GN=LYZ PE=1 SV=1		147	63.9			Lysozyme	1	0.999	9	62	62	62	1	3	24	1	3	0	4	5	4	3	3	2	2	2	5	1	3	24	1	3	0	4	5	4	3	3	2	2	2	5	1	3	24	1	3
contam_sp|P00760|TRY1_BOVIN	contam_sp|P00760|TRY1_BOVIN Cationic trypsin OS=Bos taurus PE=1 SV=3	contam_sp|P00760|TRY1_BOVIN Cationic trypsin OS=Bos taurus PE=1 SV=3		246	30.5			Cationic	1	0.999	9	106	104	106	7	5	14	5	1	2	4	17	7	2	12	6	4	8	12	7	5	14	5	1	2	4	17	7	2	10	6	4	8	12	7	5	14	5	1
sp|P10253|LYAG_HUMAN	P10253	LYAG_HUMAN	GAA	952	31	Homo sapiens OX=9606	1:Experimental evidence at protein level	Lysosomal alpha-glucosidase	1	0.9931	9	15	15	15	0	0	0	0	0	1	2	7	2	3	0	0	0	0	0	0	0	0	0	0	1	2	7	2	3	0	0	0	0	0	0	0	0	0	0
sp|P12429|ANXA3_HUMAN	P12429	ANXA3_HUMAN	ANXA3	323	48.9	Homo sapiens OX=9606	1:Experimental evidence at protein level	Annexin A3	1	0.9951	9	10	10	10	0	3	1	0	0	0	2	3	0	0	1	0	0	0	0	0	3	1	0	0	0	2	3	0	0	1	0	0	0	0	0	3	1	0	0
sp|P80188|NGAL_HUMAN	P80188	NGAL_HUMAN	LCN2	198	51	Homo sapiens OX=9606	1:Experimental evidence at protein level	Neutrophil gelatinase-associated lipocalin	1	0.9963	9	29	29	29	0	11	4	3	0	1	6	3	1	0	0	0	0	0	0	0	11	4	3	0	1	6	3	1	0	0	0	0	0	0	0	11	4	3	0
sp|P01857|IGHG1_HUMAN	P01857	IGHG1_HUMAN	IGHG1	330	45.5	Homo sapiens OX=9606	1:Experimental evidence at protein level	Immunoglobulin heavy constant gamma 1	1	0.9987	8	11	6	11	0	0	0	0	2	0	3	2	0	0	3	0	0	0	1	0	0	0	0	1	0	2	0	0	0	2	0	0	0	1	0	0	0	0	2
sp|P13796|PLSL_HUMAN	P13796	PLSL_HUMAN	LCP1	627	34.9	Homo sapiens OX=9606	1:Experimental evidence at protein level	Plastin-2	1	0.9953	8	18	12	18	0	4	7	0	0	0	1	3	0	0	2	0	0	1	0	0	3	5	0	0	0	1	2	0	0	1	0	0	0	0	0	4	7	0	0
sp|P01023|A2MG_HUMAN	P01023	A2MG_HUMAN	A2M	1474	15.5	Homo sapiens OX=9606	1:Experimental evidence at protein level	Alpha-2-macroglobulin	1	0.9982	7	14	12	14	0	1	4	0	0	0	3	0	0	0	3	2	0	1	0	0	1	3	0	0	0	3	0	0	0	2	2	0	1	0	0	1	4	0	0
sp|P02787|TRFE_HUMAN	P02787	TRFE_HUMAN	TF	698	37.2	Homo sapiens	1:Experimental evidence at protein level	Serotransferrin	1	0.999	7	16	16	16	0	3	3	2	0	1	3	2	0	2	0	0	0	0	0	0	3	3	2	0	1	3	2	0	2	0	0	0	0	0	0	3	3	2	0
sp|P02788|TRFL_HUMAN	P02788	TRFL_HUMAN	LTF	710	22.8	Homo sapiens	1:Experimental evidence at protein level	Lactotransferrin	1	0.976	7	16	16	16	0	1	3	0	0	0	2	3	1	0	3	1	1	1	0	0	1	3	0	0	0	2	3	1	0	3	1	1	1	0	0	1	3	0	0
sp|P04075|ALDOA_HUMAN	P04075	ALDOA_HUMAN	ALDOA	364	43.7	Homo sapiens OX=9606	1:Experimental evidence at protein level	Fructose-bisphosphate aldolase A	1	0.9972	7	9	1	9	0	4	0	0	0	0	5	0	0	0	0	0	0	0	0	0	0	0	0	0	0	1	0	0	0	0	0	0	0	0	0	4	0	0	0
sp|Q08188|TGM3_HUMAN	Q08188	TGM3_HUMAN	TGM3	693	33.2	Homo sapiens OX=9606	1:Experimental evidence at protein level	Protein-glutamine gamma-glutamyltransferase E	1	0.9827	7	8	8	8	0	2	0	0	0	0	2	0	0	0	0	2	0	0	2	0	2	0	0	0	0	2	0	0	0	0	2	0	0	2	0	2	0	0	0
sp|Q6KB66|K2C80_HUMAN	Q6KB66	K2C80_HUMAN	KRT80	452	29	Homo sapiens OX=9606	1:Experimental evidence at protein level	Keratin, type II cytoskeletal 80	1	0.9676	7	7	7	8	0	0	1	0	1	0	0	0	0	1	0	0	0	0	4	0	0	1	0	1	0	0	0	0	1	0	0	0	0	4	0	0	1	0	1
sp|P06702|S10A9_HUMAN	P06702	S10A9_HUMAN	S100A9	114	78.1	Homo sapiens OX=9606	1:Experimental evidence at protein level	Protein S100-A9	1	0.9886	6	14	14	14	1	3	1	0	0	0	2	4	1	0	1	1	0	0	0	1	3	1	0	0	0	2	4	1	0	1	1	0	0	0	1	3	1	0	0
sp|P14618|KPYM_HUMAN	P14618	KPYM_HUMAN	PKM	531	39.7	Homo sapiens OX=9606	1:Experimental evidence at protein level	Pyruvate kinase PKM	1	0.999	6	9	9	9	1	4	0	0	0	0	2	0	0	0	0	2	0	0	0	1	4	0	0	0	0	2	0	0	0	0	2	0	0	0	1	4	0	0	0
sp|P30740|ILEU_HUMAN	P30740	ILEU_HUMAN	SERPINB1	379	31.1	Homo sapiens OX=9606	1:Experimental evidence at protein level	Leukocyte elastase inhibitor	1	0.9986	6	14	14	14	0	0	1	2	1	0	1	1	3	1	0	1	0	2	1	0	0	1	2	1	0	1	1	3	1	0	1	0	2	1	0	0	1	2	1
sp|Q5D862|FILA2_HUMAN	Q5D862	FILA2_HUMAN	FLG2	2391	30	Homo sapiens OX=9606	1:Experimental evidence at protein level	Filaggrin-2	1	0.9946	6	11	11	11	0	0	1	0	0	0	0	2	0	0	0	1	0	0	7	0	0	1	0	0	0	0	2	0	0	0	1	0	0	7	0	0	1	0	0
sp|Q9Y6R7|FCGBP_HUMAN	Q9Y6R7	FCGBP_HUMAN	FCGBP	5405	11	Homo sapiens OX=9606	1:Experimental evidence at protein level	IgGFc-binding protein	1	0.9965	6	10	10	10	0	1	3	0	0	0	1	2	1	0	0	0	0	2	0	0	1	3	0	0	0	1	2	1	0	0	0	0	2	0	0	1	3	0	0
sp|Q7Z794|K2C1B_HUMAN	Q7Z794	K2C1B_HUMAN	KRT77	578	20.2	Homo sapiens OX=9606	1:Experimental evidence at protein level	Keratin, type II cytoskeletal 1b	0.9999	0.9246	6	2	2	22	0	0	2	0	0	0	0	0	0	0	0	0	0	0	0	0	0	2	0	0	0	0	0	0	0	0	0	0	0	0	1	1	4	0	2
UniRef90_C8PCV0	UniRef90_C8PCV0	UniRef90_C8PCV0		1728	13.5	Lactobacillus iners		Alpha-dextrin endo-1,6-alpha-glucosidase	1	0.9869	5	6	3	6	0	1	5	0	0	0	0	0	0	0	0	0	0	0	0	0	1	2	0	0	0	0	0	0	0	0	0	0	0	0	0	1	5	0	0
contam_sp|P02769|ALBU_BOVIN	contam_sp|P02769|ALBU_BOVIN Serum albumin OS=Bos taurus GN=ALB PE=1 SV=4	contam_sp|P02769|ALBU_BOVIN Serum albumin OS=Bos taurus GN=ALB PE=1 SV=4		607	27			Serum	1	0.989	5	7	7	53	0	0	1	0	0	1	0	1	0	1	1	0	1	1	0	0	0	1	0	0	1	0	1	0	1	1	0	1	1	0	0	17	4	1	0
sp|P04062|GLCM_HUMAN	P04062	GLCM_HUMAN	GBA	536	19.6	Homo sapiens OX=9606	1:Experimental evidence at protein level	Lysosomal acid glucosylceramidase	1	0.9985	5	9	9	9	0	0	0	0	0	1	3	4	1	0	0	0	0	0	0	0	0	0	0	0	1	3	4	1	0	0	0	0	0	0	0	0	0	0	0
sp|P08729|K2C7_HUMAN	P08729	K2C7_HUMAN	KRT7	469	17.5	Homo sapiens OX=9606	1:Experimental evidence at protein level	Keratin, type II cytoskeletal 7	0.9703	0.9713	5	3	3	13	0	0	1	0	0	0	1	0	0	0	0	0	0	0	1	0	0	1	0	0	0	1	0	0	0	0	0	0	0	1	1	1	1	0	0
sp|P01009|A1AT_HUMAN	P01009	A1AT_HUMAN	SERPINA1	418	28.5	Homo sapiens OX=9606	1:Experimental evidence at protein level	Alpha-1-antitrypsin	1	0.9989	4	8	8	8	0	1	2	0	0	0	1	2	0	0	1	1	0	0	0	0	1	2	0	0	0	1	2	0	0	1	1	0	0	0	0	1	2	0	0
sp|P01834|IGKC_HUMAN	P01834	IGKC_HUMAN	IGKC	107	64.5	Homo sapiens OX=9606	1:Experimental evidence at protein level	Immunoglobulin kappa constant	1	0.9983	4	13	13	13	0	0	2	0	2	0	2	1	1	1	0	1	0	2	1	0	0	2	0	2	0	2	1	1	1	0	1	0	2	1	0	0	2	0	2
sp|P02675|FIBB_HUMAN	P02675	FIBB_HUMAN	FGB	491	32	Homo sapiens OX=9606	1:Experimental evidence at protein level	Fibrinogen beta chain	1	0.9569	4	4	4	4	0	3	0	0	0	0	1	0	0	0	0	0	0	0	0	0	3	0	0	0	0	1	0	0	0	0	0	0	0	0	0	3	0	0	0
sp|P04406|G3P_HUMAN	P04406	G3P_HUMAN	GAPDH	335	35.5	Homo sapiens OX=9606	1:Experimental evidence at protein level	Glyceraldehyde-3-phosphate dehydrogenase	1	0.9975	4	10	10	10	0	2	1	1	0	0	0	1	0	1	2	0	1	0	1	0	2	1	1	0	0	0	1	0	1	2	0	1	0	1	0	2	1	1	0
sp|P06733|ENOA_HUMAN	P06733	ENOA_HUMAN	ENO1	434	35.7	Homo sapiens OX=9606	1:Experimental evidence at protein level	Alpha-enolase	1	0.9974	4	8	5	8	2	0	1	0	0	0	2	1	0	0	0	2	0	0	0	2	0	0	0	0	0	1	1	0	0	0	1	0	0	0	2	0	1	0	0
sp|P09211|GSTP1_HUMAN	P09211	GSTP1_HUMAN	GSTP1	210	42.9	Homo sapiens	1:Experimental evidence at protein level	Glutathione S-transferase P	1	0.9947	4	7	7	7	0	1	0	0	0	0	3	0	0	0	1	2	0	0	0	0	1	0	0	0	0	3	0	0	0	1	2	0	0	0	0	1	0	0	0
sp|P0DOY2|IGLC2_HUMAN	P0DOY2	IGLC2_HUMAN	IGLC2	106	49.1	Homo sapiens OX=9606	1:Experimental evidence at protein level	Immunoglobulin lambda constant 2	1	0.9534	4	4	0	4	1	1	0	0	0	0	0	0	0	0	1	0	0	0	1	0	0	0	0	0	0	0	0	0	0	0	0	0	0	0	1	1	0	0	0
sp|P11142|HSP7C_HUMAN	P11142	HSP7C_HUMAN	HSPA8	646	24.5	Homo sapiens OX=9606	1:Experimental evidence at protein level	Heat shock cognate 71 kDa protein	1	0.9989	4	4	1	4	1	0	0	0	0	1	1	0	0	0	0	1	0	0	0	0	0	0	0	0	0	1	0	0	0	0	0	0	0	0	1	0	0	0	0
sp|P29373|RABP2_HUMAN	P29373	RABP2_HUMAN	CRABP2	138	67.4	Homo sapiens OX=9606	1:Experimental evidence at protein level	Cellular retinoic acid-binding protein 2	1	0.9688	4	4	4	4	0	3	0	0	0	0	1	0	0	0	0	0	0	0	0	0	3	0	0	0	0	1	0	0	0	0	0	0	0	0	0	3	0	0	0
sp|P32119|PRDX2_HUMAN	P32119	PRDX2_HUMAN	PRDX2	198	29.3	Homo sapiens OX=9606	1:Experimental evidence at protein level	Peroxiredoxin-2	1	0.9982	4	12	9	12	0	2	1	1	0	0	0	1	2	0	1	1	0	1	2	0	2	1	1	0	0	0	0	2	0	1	0	0	0	2	0	2	1	1	0
sp|P60709|ACTB_HUMAN	P60709	ACTB_HUMAN	ACTB	375	43.5	Homo sapiens OX=9606	1:Experimental evidence at protein level	Actin, cytoplasmic 1	1	0.999	4	8	0	8	0	1	1	1	0	0	1	2	0	0	0	1	1	0	0	0	0	0	0	0	0	0	0	0	0	0	0	0	0	0	0	1	1	1	0
sp|P62805|H4_HUMAN	P62805	H4_HUMAN	H4C1	103	47.6	Homo sapiens OX=9606	1:Experimental evidence at protein level	Histone H4	1	0.9828	4	5	5	5	0	1	2	0	0	0	0	0	0	2	0	0	0	0	0	0	1	2	0	0	0	0	0	0	2	0	0	0	0	0	0	1	2	0	0
sp|P68371|TBB4B_HUMAN	P68371	TBB4B_HUMAN	TUBB4B	445	24.9	Homo sapiens OX=9606	1:Experimental evidence at protein level	Tubulin beta-4B chain	1	0.9871	4	4	0	4	0	0	1	0	0	0	2	0	0	0	1	0	0	0	0	0	0	0	0	0	0	0	0	0	0	0	0	0	0	0	0	0	1	0	0
sp|Q13835|PKP1_HUMAN	Q13835	PKP1_HUMAN	PKP1	747	22	Homo sapiens OX=9606	1:Experimental evidence at protein level	Plakophilin-1	1	0.9211	4	6	6	6	0	0	1	0	1	0	0	0	0	0	1	0	0	0	3	0	0	1	0	1	0	0	0	0	0	1	0	0	0	3	0	0	1	0	1
sp|Q9HC84|MUC5B_HUMAN	Q9HC84	MUC5B_HUMAN	MUC5B	5762	5.2	Homo sapiens OX=9606	1:Experimental evidence at protein level	Mucin-5B	1	0.9715	4	5	5	5	0	3	0	0	0	0	1	0	0	0	0	1	0	0	0	0	3	0	0	0	0	1	0	0	0	0	1	0	0	0	0	3	0	0	0
sp|P00738|HPT_HUMAN	P00738	HPT_HUMAN	HP	406	19	Homo sapiens OX=9606	1:Experimental evidence at protein level	Haptoglobin	1	0.9595	3	3	2	3	0	3	0	0	0	0	0	0	0	0	0	0	0	0	0	0	2	0	0	0	0	0	0	0	0	0	0	0	0	0	0	3	0	0	0
sp|P01876|IGHA1_HUMAN	P01876	IGHA1_HUMAN	IGHA1	353	25.2	Homo sapiens OX=9606	1:Experimental evidence at protein level	Immunoglobulin heavy constant alpha 1	1	0.9987	3	9	8	9	0	0	2	0	0	0	2	0	0	1	1	1	0	2	0	0	0	2	0	0	0	2	0	0	1	0	1	0	2	0	0	0	2	0	0
sp|P04040|CATA_HUMAN	P04040	CATA_HUMAN	CAT	527	30.9	Homo sapiens	1:Experimental evidence at protein level	Catalase	1	0.9971	3	9	9	9	0	1	1	0	0	0	1	2	0	0	0	1	1	0	2	0	1	1	0	0	0	1	2	0	0	0	1	1	0	2	0	1	1	0	0
sp|P14780|MMP9_HUMAN	P14780	MMP9_HUMAN	MMP9	707	18.7	Homo sapiens OX=9606	1:Experimental evidence at protein level	Matrix metalloproteinase-9	1	0.9952	3	3	3	3	0	0	1	0	0	0	1	0	0	0	0	1	0	0	0	0	0	1	0	0	0	1	0	0	0	0	1	0	0	0	0	0	1	0	0
sp|P20930|FILA_HUMAN	P20930	FILA_HUMAN	FLG	4061	16.5	Homo sapiens OX=9606	1:Experimental evidence at protein level	Filaggrin	1	0.9568	3	6	6	6	0	0	0	1	1	0	0	0	1	0	0	0	0	1	2	0	0	0	1	1	0	0	0	1	0	0	0	0	1	2	0	0	0	1	1
sp|O00391|QSOX1_HUMAN	O00391	QSOX1_HUMAN	QSOX1	747	10.8	Homo sapiens OX=9606	1:Experimental evidence at protein level	Sulfhydryl oxidase 1	0.9998	0.9875	3	4	4	4	0	0	2	0	0	0	0	0	0	1	0	0	0	1	0	0	0	2	0	0	0	0	0	0	1	0	0	0	1	0	0	0	2	0	0
sp|Q7RTS7|K2C74_HUMAN	Q7RTS7	K2C74_HUMAN	KRT74	529	15.5	Homo sapiens OX=9606	1:Experimental evidence at protein level	Keratin, type II cytoskeletal 74	0.9995	0.9865	3	4	2	10	0	0	1	0	1	0	0	0	0	0	1	0	0	1	0	0	0	1	0	0	0	0	0	0	0	1	0	0	0	0	1	1	1	0	1
sp|P01859|IGHG2_HUMAN	P01859	IGHG2_HUMAN	IGHG2	326	13.2	Homo sapiens OX=9606	1:Experimental evidence at protein level	Immunoglobulin heavy constant gamma 2	0.9993	0.9955	3	6	0	7	0	1	1	0	2	0	0	0	0	0	0	0	0	1	1	0	0	0	0	0	0	0	0	0	0	0	0	0	0	0	0	1	1	0	3
sp|P05089|ARGI1_HUMAN	P05089	ARGI1_HUMAN	ARG1	322	14.9	Homo sapiens OX=9606	1:Experimental evidence at protein level	Arginase-1	0.9972	0.9063	3	6	6	6	0	0	1	0	0	0	0	1	1	1	0	0	0	1	1	0	0	1	0	0	0	0	1	1	1	0	0	0	1	1	0	0	1	0	0
UniRef90_E1NTK3	UniRef90_E1NTK3	UniRef90_E1NTK3		456	20	Lactobacillus iners LactinV 01V1-a		Uncharacterized protein	0.9869	0.981	3	2	2	4	0	1	1	0	0	0	0	0	0	0	0	0	0	0	0	0	1	1	0	0	0	0	0	0	0	0	0	0	0	0	0	1	3	0	0
sp|Q7Z3Y8|K1C27_HUMAN	Q7Z3Y8	K1C27_HUMAN	KRT27	459	5.9	Homo sapiens OX=9606	1:Experimental evidence at protein level	Keratin, type I cytoskeletal 27	0.9602	0.9615	3	1	1	10	0	0	0	0	0	0	0	1	0	0	0	0	0	0	0	0	0	0	0	0	0	0	1	0	0	0	0	0	0	0	0	2	0	0	1
sp|O43451|MGA_HUMAN	O43451	MGA_HUMAN	MGAM	2753	11.8	Homo sapiens OX=9606	1:Experimental evidence at protein level	Maltase-glucoamylase	1	0.996	2	2	2	2	0	0	0	0	0	0	1	1	0	0	0	0	0	0	0	0	0	0	0	0	0	1	1	0	0	0	0	0	0	0	0	0	0	0	0
sp|O75223|GGCT_HUMAN	O75223	GGCT_HUMAN	GGCT	188	30.3	Homo sapiens OX=9606	1:Experimental evidence at protein level	Gamma-glutamylcyclotransferase	1	0.9601	2	5	5	5	0	0	2	0	0	0	0	0	0	0	1	1	0	1	0	0	0	2	0	0	0	0	0	0	0	1	1	0	1	0	0	0	2	0	0
sp|P01871|IGHM_HUMAN	P01871	IGHM_HUMAN	IGHM	453	18.8	Homo sapiens OX=9606	1:Experimental evidence at protein level	Immunoglobulin heavy constant mu	1	0.9103	2	2	2	2	0	1	0	0	0	0	0	1	0	0	0	0	0	0	0	0	1	0	0	0	0	0	1	0	0	0	0	0	0	0	0	1	0	0	0
sp|P05109|S10A8_HUMAN	P05109	S10A8_HUMAN	S100A8	93	46.2	Homo sapiens OX=9606	1:Experimental evidence at protein level	Protein S100-A8	1	0.9362	2	10	10	10	0	3	1	0	1	0	1	1	1	0	2	0	0	0	0	0	3	1	0	1	0	1	1	1	0	2	0	0	0	0	0	3	1	0	1
sp|P07339|CATD_HUMAN	P07339	CATD_HUMAN	CTSD	412	15	Homo sapiens	1:Experimental evidence at protein level	Cathepsin D	1	0.9317	2	4	4	4	0	0	1	0	0	0	0	1	1	0	0	1	0	0	0	0	0	1	0	0	0	0	1	1	0	0	1	0	0	0	0	0	1	0	0
sp|P24158|PRTN3_HUMAN	P24158	PRTN3_HUMAN	PRTN3	256	14.1	Homo sapiens OX=9606	1:Experimental evidence at protein level	Myeloblastin	1	0.9972	2	9	9	9	0	0	2	0	0	0	2	2	1	0	1	0	0	1	0	0	0	2	0	0	0	2	2	1	0	1	0	0	1	0	0	0	2	0	0
sp|P52209|6PGD_HUMAN	P52209	6PGD_HUMAN	PGD	483	11.8	Homo sapiens OX=9606	1:Experimental evidence at protein level	6-phosphogluconate dehydrogenase, decarboxylating	1	0.9747	2	3	3	3	0	2	0	0	0	0	1	0	0	0	0	0	0	0	0	0	2	0	0	0	0	1	0	0	0	0	0	0	0	0	0	2	0	0	0
sp|P61626|LYSC_HUMAN	P61626	LYSC_HUMAN	LYZ	148	39.2	Homo sapiens	1:Experimental evidence at protein level	Lysozyme C	1	0.999	2	9	9	9	1	0	1	1	0	0	1	1	1	1	1	1	0	0	0	1	0	1	1	0	0	1	1	1	1	1	1	0	0	0	1	0	1	1	0
sp|P81605|DCD_HUMAN	P81605	DCD_HUMAN	DCD	110	40.9	Homo sapiens OX=9606	1:Experimental evidence at protein level	Dermcidin	1	0.9936	2	6	6	6	0	0	1	1	0	0	0	1	2	0	0	0	1	0	0	0	0	1	1	0	0	0	1	2	0	0	0	1	0	0	0	0	1	1	0
sp|Q5T749|KPRP_HUMAN	Q5T749	KPRP_HUMAN	KPRP	579	12.4	Homo sapiens OX=9606	1:Experimental evidence at protein level	Keratinocyte proline-rich protein	1	0.9623	2	2	2	2	0	0	0	0	1	0	0	0	0	0	0	0	0	0	1	0	0	0	0	1	0	0	0	0	0	0	0	0	0	1	0	0	0	0	1
sp|Q9UBG3|CRNN_HUMAN	Q9UBG3	CRNN_HUMAN	CRNN	495	34.9	Homo sapiens OX=9606	1:Experimental evidence at protein level	Cornulin	1	0.9048	2	3	3	3	1	1	0	0	0	0	0	1	0	0	0	0	0	0	0	1	1	0	0	0	0	0	1	0	0	0	0	0	0	0	1	1	0	0	0
UniRef90_A0A7G2II29	UniRef90_A0A7G2II29	UniRef90_A0A7G2II29		511	37.6			Beta-lactamase	0.9999	0.9924	2	6	1	6	0	0	1	0	1	0	1	2	0	1	0	0	0	0	0	0	0	0	0	0	0	0	1	0	0	0	0	0	0	0	0	0	1	0	1
contam_sp|P00766|CTRA_BOVIN	contam_sp|P00766|CTRA_BOVIN Chymotrypsinogen A OS=Bos taurus PE=1 SV=1	contam_sp|P00766|CTRA_BOVIN Chymotrypsinogen A OS=Bos taurus PE=1 SV=1		245	20.8			Chymotrypsinogen	0.9996	0.9845	2	6	6	6	0	0	1	0	0	0	0	1	1	2	0	0	0	0	1	0	0	1	0	0	0	0	1	1	2	0	0	0	0	1	0	0	1	0	0
sp|P37837|TALDO_HUMAN	P37837	TALDO_HUMAN	TALDO1	337	16.9	Homo sapiens OX=9606	1:Experimental evidence at protein level	Transaldolase	0.9993	0.991	2	2	2	2	0	0	0	0	0	0	1	1	0	0	0	0	0	0	0	0	0	0	0	0	0	1	1	0	0	0	0	0	0	0	0	0	0	0	0
sp|Q6ZVX7|FBX50_HUMAN	Q6ZVX7	FBX50_HUMAN	NCCRP1	275	12.4	Homo sapiens OX=9606	1:Experimental evidence at protein level	F-box only protein 50	0.9991	0.9798	2	4	4	4	0	2	1	0	0	0	0	0	0	0	0	0	1	0	0	0	2	1	0	0	0	0	0	0	0	0	0	1	0	0	0	2	1	0	0
contam_sp|P02662|CASA1_BOVIN	contam_sp|P02662|CASA1_BOVIN Alpha-S1-casein OS=Bos taurus GN=CSN1S1 PE=1 SV=2	contam_sp|P02662|CASA1_BOVIN Alpha-S1-casein OS=Bos taurus GN=CSN1S1 PE=1 SV=2		214	59.8			Alpha-S1-casein	0.999	0.9733	2	3	3	3	0	0	0	0	0	0	0	0	0	3	0	0	0	0	0	0	0	0	0	0	0	0	0	0	3	0	0	0	0	0	0	0	0	0	0
sp|P68871|HBB_HUMAN	P68871	HBB_HUMAN	HBB	147	15.6	Homo sapiens	1:Experimental evidence at protein level	Hemoglobin subunit beta	0.9988	0.9685	2	3	2	3	0	0	1	0	0	0	0	2	0	0	0	0	0	0	0	0	0	1	0	0	0	0	1	0	0	0	0	0	0	0	0	0	1	0	0
sp|P02679|FIBG_HUMAN	P02679	FIBG_HUMAN	FGG	453	21.6	Homo sapiens OX=9606	1:Experimental evidence at protein level	Fibrinogen gamma chain	0.9982	0.9868	2	2	2	2	0	2	0	0	0	0	0	0	0	0	0	0	0	0	0	0	2	0	0	0	0	0	0	0	0	0	0	0	0	0	0	2	0	0	0
sp|P01833|PIGR_HUMAN	P01833	PIGR_HUMAN	PIGR	764	22.1	Homo sapiens OX=9606	1:Experimental evidence at protein level	Polymeric immunoglobulin receptor	0.9977	0.9345	2	6	6	6	1	2	1	0	0	0	0	1	0	0	0	0	0	0	1	1	2	1	0	0	0	0	1	0	0	0	0	0	0	1	1	2	1	0	0
sp|P06748|NPM_HUMAN	P06748	NPM_HUMAN	NPM1	294	27.2	Homo sapiens OX=9606	1:Experimental evidence at protein level	Nucleophosmin	0.9974	0.9678	2	5	5	5	1	0	2	0	0	0	1	1	0	0	0	0	0	0	0	1	0	2	0	0	0	1	1	0	0	0	0	0	0	0	1	0	2	0	0
UniRef90_C2E5Q0	UniRef90_C2E5Q0	UniRef90_C2E5Q0		589	15.6	Lactobacillaceae		Pyruvate kinase	0.9958	0.9427	2	3	1	3	0	0	0	0	0	0	0	2	0	0	0	0	1	0	0	0	0	0	0	0	0	0	1	0	0	0	0	0	0	0	0	0	0	0	0
sp|P02766|TTHY_HUMAN	P02766	TTHY_HUMAN	TTR	147	24.5	Homo sapiens OX=9606	1:Experimental evidence at protein level	Transthyretin	0.9958	0.9668	2	2	2	2	0	1	0	0	0	0	1	0	0	0	0	0	0	0	0	0	1	0	0	0	0	1	0	0	0	0	0	0	0	0	0	1	0	0	0
sp|P07477|TRY1_HUMAN	P07477	TRY1_HUMAN	PRSS1	247	7.3	Homo sapiens OX=9606	1:Experimental evidence at protein level	Serine protease 1	0.9945	0.9953	2	4	4	6	0	0	1	1	0	0	0	1	0	0	0	0	0	1	0	0	0	1	1	0	0	0	1	0	0	0	0	0	1	0	0	0	1	1	0
sp|P01877|IGHA2_HUMAN	P01877	IGHA2_HUMAN	IGHA2	340	19.1	Homo sapiens OX=9606	1:Experimental evidence at protein level	Immunoglobulin heavy constant alpha 2	0.9924	0.9926	2	3	3	4	0	1	1	0	0	0	1	0	0	0	0	0	0	0	0	0	1	1	0	0	0	1	0	0	0	0	0	0	0	0	0	1	1	0	0
sp|O60701|UGDH_HUMAN	O60701	UGDH_HUMAN	UGDH	494	17.4	Homo sapiens OX=9606	1:Experimental evidence at protein level	UDP-glucose 6-dehydrogenase	0.9921	0.9069	2	3	3	3	0	0	0	0	0	0	0	0	1	0	1	0	0	1	0	0	0	0	0	0	0	0	0	1	0	1	0	0	1	0	0	0	0	0	0
sp|Q06830|PRDX1_HUMAN	Q06830	PRDX1_HUMAN	PRDX1	199	20.6	Homo sapiens	1:Experimental evidence at protein level	Peroxiredoxin-1	0.9918	0.9857	2	1	1	4	0	0	0	1	0	0	0	0	0	0	0	0	0	0	0	0	0	0	1	0	0	0	0	0	0	0	0	0	0	0	0	0	0	1	0
sp|P01619|KV320_HUMAN	P01619	KV320_HUMAN	IGKV3-20	116	27.6	Homo sapiens OX=9606	1:Experimental evidence at protein level	Immunoglobulin kappa variable 3-20	0.9867	0.999	2	7	2	7	0	1	1	0	1	0	1	2	0	0	1	0	0	0	0	0	0	1	0	0	0	0	1	0	0	0	0	0	0	0	0	1	1	0	1
sp|P04908|H2A1B_HUMAN	P04908	H2A1B_HUMAN	H2AC4	130	20.2	Homo sapiens OX=9606	1:Experimental evidence at protein level	Histone H2A type 1-B/E	0.9805	0.9242	2	3	0	3	1	0	0	0	0	0	0	0	0	0	0	2	0	0	0	0	0	0	0	0	0	0	0	0	0	0	0	0	0	0	1	0	0	0	0
sp|P11413|G6PD_HUMAN	P11413	G6PD_HUMAN	G6PD	515	10.7	Homo sapiens OX=9606	1:Experimental evidence at protein level	Glucose-6-phosphate 1-dehydrogenase	0.9762	0.9264	2	2	2	2	0	1	0	0	0	0	1	0	0	0	0	0	0	0	0	0	1	0	0	0	0	1	0	0	0	0	0	0	0	0	0	1	0	0	0
UniRef90_E1NQC3	UniRef90_E1NQC3	UniRef90_E1NQC3		396	4	Lactobacillus iners		Elongation factor Tu	1	0.999	1	6	0	6	0	0	0	0	0	0	0	3	0	0	0	0	2	1	0	0	0	0	0	0	0	0	0	0	0	0	0	0	0	0	0	0	0	0	0
UniRef90_Q046A9	UniRef90_Q046A9	UniRef90_Q046A9		174	25.9	Lactobacillus		30S ribosomal protein S5	1	0.998	1	1	1	1	0	0	0	0	0	0	0	1	0	0	0	0	0	0	0	0	0	0	0	0	0	0	1	0	0	0	0	0	0	0	0	0	0	0	0
sp|Q9C075|K1C23_HUMAN	Q9C075	K1C23_HUMAN	KRT23	422	24.6	Homo sapiens OX=9606	1:Experimental evidence at protein level	Keratin, type I cytoskeletal 23	0.9993	0.9987	1	1	1	1	0	0	0	0	0	0	0	0	0	1	0	0	0	0	0	0	0	0	0	0	0	0	0	0	1	0	0	0	0	0	0	0	0	0	0
sp|P22735|TGM1_HUMAN	P22735	TGM1_HUMAN	TGM1	817	11.8	Homo sapiens OX=9606	1:Experimental evidence at protein level	Protein-glutamine gamma-glutamyltransferase K	0.9991	0.9879	1	6	6	6	1	1	0	0	0	0	0	1	0	0	0	0	1	1	1	1	1	0	0	0	0	0	1	0	0	0	0	1	1	1	1	1	0	0	0
contam_sp|P02666|CASB_BOVIN	contam_sp|P02666|CASB_BOVIN Beta-casein OS=Bos taurus GN=CSN2 PE=1 SV=2	contam_sp|P02666|CASB_BOVIN Beta-casein OS=Bos taurus GN=CSN2 PE=1 SV=2		224	14.7			Beta-casein	0.9987	0.9923	1	2	2	2	0	0	1	0	0	0	0	0	0	1	0	0	0	0	0	0	0	1	0	0	0	0	0	0	1	0	0	0	0	0	0	0	1	0	0
UniRef90_A0A133NMA5	UniRef90_A0A133NMA5	UniRef90_A0A133NMA5		572	5.5	Gardnerella vaginalis		Alpha-amylase	0.9977	0.9449	1	2	0	2	0	2	0	0	0	0	0	0	0	0	0	0	0	0	0	0	0	0	0	0	0	0	0	0	0	0	0	0	0	0	0	2	0	0	0
sp|P47929|LEG7_HUMAN	P47929	LEG7_HUMAN	LGALS7	136	38.2	Homo sapiens OX=9606	1:Experimental evidence at protein level	Galectin-7	0.9977	0.979	1	1	1	1	0	0	0	0	1	0	0	0	0	0	0	0	0	0	0	0	0	0	0	1	0	0	0	0	0	0	0	0	0	0	0	0	0	0	1
sp|P60900|PSA6_HUMAN	P60900	PSA6_HUMAN	PSMA6	246	5.3	Homo sapiens OX=9606	1:Experimental evidence at protein level	Proteasome subunit alpha type-6	0.9973	0.9979	1	2	2	2	0	1	0	0	0	0	1	0	0	0	0	0	0	0	0	0	1	0	0	0	0	1	0	0	0	0	0	0	0	0	0	1	0	0	0
sp|Q08554|DSC1_HUMAN	Q08554	DSC1_HUMAN	DSC1	894	7.2	Homo sapiens OX=9606	1:Experimental evidence at protein level	Desmocollin-1	0.997	0.9791	1	5	5	5	0	0	0	1	1	0	1	1	0	0	0	0	0	0	1	0	0	0	1	1	0	1	1	0	0	0	0	0	0	1	0	0	0	1	1
sp|P46778|RL21_HUMAN	P46778	RL21_HUMAN	RPL21	160	18.8	Homo sapiens OX=9606	1:Experimental evidence at protein level	60S ribosomal protein L21	0.9958	0.9943	1	2	2	2	0	0	0	0	0	0	0	0	0	0	1	0	0	0	1	0	0	0	0	0	0	0	0	0	0	1	0	0	0	1	0	0	0	0	0
sp|P0CG47|UBB_HUMAN	P0CG47	UBB_HUMAN	UBB	229	63.1	Homo sapiens OX=9606	1:Experimental evidence at protein level	Polyubiquitin-B	0.9955	0.9736	1	2	0	2	0	0	1	0	0	0	0	0	0	0	0	0	0	0	1	0	0	0	0	0	0	0	0	0	0	0	0	0	0	0	0	0	1	0	0
sp|P62913|RL11_HUMAN	P62913	RL11_HUMAN	RPL11	178	7.3	Homo sapiens OX=9606	1:Experimental evidence at protein level	60S ribosomal protein L11	0.9942	0.9955	1	2	2	2	0	0	0	0	0	0	1	0	0	0	0	1	0	0	0	0	0	0	0	0	0	1	0	0	0	0	1	0	0	0	0	0	0	0	0
sp|P46782|RS5_HUMAN	P46782	RS5_HUMAN	RPS5	204	11.3	Homo sapiens OX=9606	1:Experimental evidence at protein level	40S ribosomal protein S5	0.9938	0.9951	1	1	1	1	0	0	0	0	0	0	1	0	0	0	0	0	0	0	0	0	0	0	0	0	0	1	0	0	0	0	0	0	0	0	0	0	0	0	0
UniRef90_Q74L83	UniRef90_Q74L83	UniRef90_Q74L83		222	30.6	Lactobacillus		30S ribosomal protein S3	0.9931	0.9947	1	1	1	1	0	0	0	0	0	0	0	0	0	0	0	0	1	0	0	0	0	0	0	0	0	0	0	0	0	0	0	1	0	0	0	0	0	0	0
UniRef90_Q74L58	UniRef90_Q74L58	UniRef90_Q74L58		147	38.1	Lactobacillaceae		50S ribosomal protein L13	0.9911	0.959	1	1	1	1	0	0	0	0	0	0	0	1	0	0	0	0	0	0	0	0	0	0	0	0	0	0	1	0	0	0	0	0	0	0	0	0	0	0	0
sp|P07384|CAN1_HUMAN	P07384	CAN1_HUMAN	CAPN1	714	16.9	Homo sapiens OX=9606	1:Experimental evidence at protein level	Calpain-1 catalytic subunit	0.9907	0.9515	1	1	1	1	0	0	0	0	0	0	0	0	0	0	0	0	0	0	1	0	0	0	0	0	0	0	0	0	0	0	0	0	0	1	0	0	0	0	0
sp|Q6P4A8|PLBL1_HUMAN	Q6P4A8	PLBL1_HUMAN	PLBD1	553	4.3	Homo sapiens OX=9606	1:Experimental evidence at protein level	Phospholipase B-like 1	0.9903	0.9925	1	3	3	3	0	0	0	0	0	0	0	1	1	0	1	0	0	0	0	0	0	0	0	0	0	0	1	1	0	1	0	0	0	0	0	0	0	0	0
sp|P10909|CLUS_HUMAN	P10909	CLUS_HUMAN	CLU	449	2.4	Homo sapiens OX=9606	1:Experimental evidence at protein level	Clusterin	0.9892	0.9916	1	1	1	1	0	1	0	0	0	0	0	0	0	0	0	0	0	0	0	0	1	0	0	0	0	0	0	0	0	0	0	0	0	0	0	1	0	0	0
sp|Q9UGL9|CRCT1_HUMAN	Q9UGL9	CRCT1_HUMAN	CRCT1	99	10.1	Homo sapiens OX=9606	1:Experimental evidence at protein level	Cysteine-rich C-terminal protein 1	0.989	0.9915	1	1	1	1	0	0	0	0	0	0	0	0	0	0	0	0	0	1	0	0	0	0	0	0	0	0	0	0	0	0	0	0	1	0	0	0	0	0	0
sp|P52701|MSH6_HUMAN	P52701	MSH6_HUMAN	MSH6	1360	6.5	Homo sapiens OX=9606	1:Experimental evidence at protein level	DNA mismatch repair protein Msh6	0.9887	0.958	1	1	1	1	0	0	0	0	0	0	0	0	0	1	0	0	0	0	0	0	0	0	0	0	0	0	0	0	1	0	0	0	0	0	0	0	0	0	0
sp|P02786|TFR1_HUMAN	P02786	TFR1_HUMAN	TFRC	760	15.7	Homo sapiens OX=9606	1:Experimental evidence at protein level	Transferrin receptor protein 1	0.9885	0.9909	1	1	1	1	0	0	0	0	0	0	1	0	0	0	0	0	0	0	0	0	0	0	0	0	0	1	0	0	0	0	0	0	0	0	0	0	0	0	0
UniRef90_A0A2Z6TB95	UniRef90_A0A2Z6TB95	UniRef90_A0A2Z6TB95		129	16.3	Lactobacillus rodentium		GRAM_POS_ANCHORING domain-containing protein	0.9877	0.9905	1	1	1	1	0	0	0	0	0	0	0	0	0	1	0	0	0	0	0	0	0	0	0	0	0	0	0	0	1	0	0	0	0	0	0	0	0	0	0
UniRef90_A0A2Z6PP43	UniRef90_A0A2Z6PP43	UniRef90_A0A2Z6PP43		4067	4.2	Lactobacillus		GRAM_POS_ANCHORING domain-containing protein	0.9871	0.9844	1	1	1	1	0	0	0	0	0	0	0	0	0	0	0	0	1	0	0	0	0	0	0	0	0	0	0	0	0	0	0	1	0	0	0	0	0	0	0
UniRef90_D5H0Y6	UniRef90_D5H0Y6	UniRef90_D5H0Y6		250	5.2	Lactobacillus		SlpA domain-containing protein	0.9862	0.9789	1	1	1	1	0	0	0	0	0	0	0	0	0	1	0	0	0	0	0	0	0	0	0	0	0	0	0	0	1	0	0	0	0	0	0	0	0	0	0
UniRef90_E0QN14	UniRef90_E0QN14	UniRef90_E0QN14		80	52.5	Mobiluncus mulieris ATCC 35239		Uncharacterized protein	0.9848	0.9725	1	1	0	1	0	0	1	0	0	0	0	0	0	0	0	0	0	0	0	0	0	0	0	0	0	0	0	0	0	0	0	0	0	0	0	0	1	0	0
UniRef90_A0A2Z6T974	UniRef90_A0A2Z6T974	UniRef90_A0A2Z6T974		120	40	Lactobacillus		50S ribosomal protein L7/L12	0.9833	0.9781	1	2	2	2	0	0	0	0	0	0	0	1	0	0	0	0	1	0	0	0	0	0	0	0	0	0	1	0	0	0	0	1	0	0	0	0	0	0	0
sp|Q9P0G3|KLK14_HUMAN	Q9P0G3	KLK14_HUMAN	KLK14	267	18.4	Homo sapiens OX=9606	1:Experimental evidence at protein level	Kallikrein-14	0.9826	0.9223	1	1	1	1	0	0	0	0	0	0	0	0	0	0	1	0	0	0	0	0	0	0	0	0	0	0	0	0	0	1	0	0	0	0	0	0	0	0	0
sp|O60814|H2B1K_HUMAN	O60814	H2B1K_HUMAN	H2BC12	126	19	Homo sapiens OX=9606	1:Experimental evidence at protein level	Histone H2B type 1-K	0.9815	0.9545	1	2	0	2	0	0	0	0	0	0	0	1	0	0	0	0	1	0	0	0	0	0	0	0	0	0	0	0	0	0	0	0	0	0	0	0	0	0	0
sp|Q6UWP8|SBSN_HUMAN	Q6UWP8	SBSN_HUMAN	SBSN	590	17.3	Homo sapiens OX=9606	1:Experimental evidence at protein level	Suprabasin	0.9805	0.9071	1	1	1	1	0	0	0	0	0	0	0	0	0	0	0	0	0	0	1	0	0	0	0	0	0	0	0	0	0	0	0	0	0	1	0	0	0	0	0
rev_sp|Q9BQ67|GRWD1_HUMAN	Q9BQ67	GRWD1_HUMAN	GRWD1	446	16.6	Homo sapiens OX=9606	1:Experimental evidence at protein level	Glutamate-rich WD repeat-containing protein 1	0.9804	0.9845	1	1	1	1	0	0	0	0	0	0	0	0	0	1	0	0	0	0	0	0	0	0	0	0	0	0	0	0	1	0	0	0	0	0	0	0	0	0	0
sp|P09651|ROA1_HUMAN	P09651	ROA1_HUMAN	HNRNPA1	372	7.8	Homo sapiens OX=9606	1:Experimental evidence at protein level	Heterogeneous nuclear ribonucleoprotein A1	0.9772	0.9732	1	2	0	2	0	0	0	0	0	0	1	0	0	0	0	1	0	0	0	0	0	0	0	0	0	0	0	0	0	0	0	0	0	0	0	0	0	0	0
sp|O95714|HERC2_HUMAN	O95714	HERC2_HUMAN	HERC2	4834	8.2	Homo sapiens OX=9606	1:Experimental evidence at protein level	E3 ubiquitin-protein ligase HERC2	0.9738	0.9594	1	1	1	1	0	1	0	0	0	0	0	0	0	0	0	0	0	0	0	0	1	0	0	0	0	0	0	0	0	0	0	0	0	0	0	1	0	0	0
sp|P00338|LDHA_HUMAN	P00338	LDHA_HUMAN	LDHA	332	11.4	Homo sapiens OX=9606	1:Experimental evidence at protein level	L-lactate dehydrogenase A chain	0.9722	0.9222	1	1	1	1	0	0	0	0	0	0	0	0	0	0	0	1	0	0	0	0	0	0	0	0	0	0	0	0	0	0	1	0	0	0	0	0	0	0	0
rev_UniRef90_D1YKZ1	rev_UniRef90_D1YKZ1	rev_UniRef90_D1YKZ1		126	26.2	Lactobacillus		PTS system, lactose-specific IIa component	0.967	0.921	1	2	2	2	0	0	0	0	0	0	0	0	0	2	0	0	0	0	0	0	0	0	0	0	0	0	0	0	2	0	0	0	0	0	0	0	0	0	0
sp|Q9NUQ9|CYRIB_HUMAN	Q9NUQ9	CYRIB_HUMAN	CYRIB	324	23.8	Homo sapiens OX=9606	1:Experimental evidence at protein level	CYFIP-related Rac1 interactor B	0.9643	0.9723	1	1	1	1	0	0	0	0	0	0	1	0	0	0	0	0	0	0	0	0	0	0	0	0	0	1	0	0	0	0	0	0	0	0	0	0	0	0	0
UniRef90_S4GMX4	UniRef90_S4GMX4	UniRef90_S4GMX4		185	33	Gardnerella vaginalis		ABC transporter domain-containing protein (Fragment)	0.9628	0.9711	1	1	1	1	0	0	1	0	0	0	0	0	0	0	0	0	0	0	0	0	0	1	0	0	0	0	0	0	0	0	0	0	0	0	0	0	1	0	0
sp|P01040|CYTA_HUMAN	P01040	CYTA_HUMAN	CSTA	98	48	Homo sapiens OX=9606	1:Experimental evidence at protein level	Cystatin-A	0.9619	0.9606	1	1	1	1	0	0	0	0	0	0	0	0	0	1	0	0	0	0	0	0	0	0	0	0	0	0	0	0	1	0	0	0	0	0	0	0	0	0	0
UniRef90_A0A135ZBS9	UniRef90_A0A135ZBS9	UniRef90_A0A135ZBS9		140	14.3	Gardnerella		Uncharacterized protein	0.9593	0.9684	1	1	1	1	0	0	1	0	0	0	0	0	0	0	0	0	0	0	0	0	0	1	0	0	0	0	0	0	0	0	0	0	0	0	0	0	1	0	0
UniRef90_S4H8C5	UniRef90_S4H8C5	UniRef90_S4H8C5		1465	11.9	Gardnerella vaginalis JCP8070		M protein repeat protein	0.9584	0.967	1	1	1	1	0	0	0	0	0	0	0	0	0	0	1	0	0	0	0	0	0	0	0	0	0	0	0	0	0	1	0	0	0	0	0	0	0	0	0
UniRef90_A8YXL3	UniRef90_A8YXL3	UniRef90_A8YXL3		65	29.2	Lactobacillaceae		50S ribosomal protein L29	0.9583	0.9676	1	1	0	1	0	0	0	0	0	0	0	0	0	0	0	0	1	0	0	0	0	0	0	0	0	0	0	0	0	0	0	0	0	0	0	0	0	0	0
UniRef90_A0A2M9WJA0	UniRef90_A0A2M9WJA0	UniRef90_A0A2M9WJA0		279	24.4	Lactobacillus crispatus		Uncharacterized protein	0.958	0.9667	1	1	1	1	0	0	0	0	0	0	0	0	0	0	0	1	0	0	0	0	0	0	0	0	0	0	0	0	0	0	1	0	0	0	0	0	0	0	0
rev_sp|Q2M2Z5|KIZ_HUMAN	Q2M2Z5	KIZ_HUMAN	KIZ	673	15	Homo sapiens OX=9606	1:Experimental evidence at protein level	Centrosomal protein kizuna	0.9576	0.9663	1	1	1	1	0	0	0	0	0	0	0	0	0	0	0	0	0	0	1	0	0	0	0	0	0	0	0	0	0	0	0	0	0	1	0	0	0	0	0
sp|O95833|CLIC3_HUMAN	O95833	CLIC3_HUMAN	CLIC3	236	9.7	Homo sapiens OX=9606	1:Experimental evidence at protein level	Chloride intracellular channel protein 3	0.9568	0.9657	1	1	1	1	0	0	0	0	0	0	0	0	0	0	1	0	0	0	0	0	0	0	0	0	0	0	0	0	0	1	0	0	0	0	0	0	0	0	0
sp|P08311|CATG_HUMAN	P08311	CATG_HUMAN	CTSG	255	4.3	Homo sapiens	1:Experimental evidence at protein level	Cathepsin G	0.956	0.9651	1	1	1	1	0	0	0	0	0	0	0	0	0	0	0	0	0	0	1	0	0	0	0	0	0	0	0	0	0	0	0	0	0	1	0	0	0	0	0
sp|P15311|EZRI_HUMAN	P15311	EZRI_HUMAN	EZR	586	1.7	Homo sapiens OX=9606	1:Experimental evidence at protein level	Ezrin	0.956	0.9654	1	1	0	1	0	0	0	0	0	0	1	0	0	0	0	0	0	0	0	0	0	0	0	0	0	0	0	0	0	0	0	0	0	0	0	0	0	0	0
rev_sp|Q8NES3|LFNG_HUMAN	Q8NES3	LFNG_HUMAN	LFNG	379	11.6	Homo sapiens OX=9606	1:Experimental evidence at protein level	Beta-1,3-N-acetylglucosaminyltransferase lunatic fringe	0.9431	0.9556	1	1	1	1	0	0	0	0	0	0	0	0	0	0	1	0	0	0	0	0	0	0	0	0	0	0	0	0	0	1	0	0	0	0	0	0	0	0	0
sp|O14495|PLPP3_HUMAN	O14495	PLPP3_HUMAN	PLPP3	311	5.5	Homo sapiens OX=9606	1:Experimental evidence at protein level	Phospholipid phosphatase 3	0.94	0.9532	1	1	1	1	0	0	0	0	0	0	0	0	0	0	0	1	0	0	0	0	0	0	0	0	0	0	0	0	0	0	1	0	0	0	0	0	0	0	0
sp|P22894|MMP8_HUMAN	P22894	MMP8_HUMAN	MMP8	467	2.1	Homo sapiens OX=9606	1:Experimental evidence at protein level	Neutrophil collagenase	0.9383	0.9519	1	1	1	1	0	0	0	0	0	0	0	1	0	0	0	0	0	0	0	0	0	0	0	0	0	0	1	0	0	0	0	0	0	0	0	0	0	0	0
sp|P02750|A2GL_HUMAN	P02750	A2GL_HUMAN	LRG1	347	11.8	Homo sapiens OX=9606	1:Experimental evidence at protein level	Leucine-rich alpha-2-glycoprotein	0.936	0.95	1	1	1	1	0	1	0	0	0	0	0	0	0	0	0	0	0	0	0	0	1	0	0	0	0	0	0	0	0	0	0	0	0	0	0	1	0	0	0
sp|O15511|ARPC5_HUMAN	O15511	ARPC5_HUMAN	ARPC5	151	26.5	Homo sapiens OX=9606	1:Experimental evidence at protein level	Actin-related protein 2/3 complex subunit 5	0.9346	0.9478	1	1	1	1	0	1	0	0	0	0	0	0	0	0	0	0	0	0	0	0	1	0	0	0	0	0	0	0	0	0	0	0	0	0	0	1	0	0	0
UniRef90_Q5FM77	UniRef90_Q5FM77	UniRef90_Q5FM77		132	9.1	Lactobacillus		30S ribosomal protein S8	0.9326	0.9473	1	2	0	2	0	0	0	0	0	0	0	1	0	0	0	0	0	1	0	0	0	0	0	0	0	0	0	0	0	0	0	0	0	0	0	0	0	0	0
sp|P59665|DEF1_HUMAN	P59665	DEF1_HUMAN	DEFA1	94	19.1	Homo sapiens OX=9606	1:Experimental evidence at protein level	Neutrophil defensin 1	0.931	0.9114	1	1	0	1	0	0	0	0	0	0	0	0	0	0	0	1	0	0	0	0	0	0	0	0	0	0	0	0	0	0	0	0	0	0	0	0	0	0	0
sp|P31949|S10AB_HUMAN	P31949	S10AB_HUMAN	S100A11	105	13.3	Homo sapiens OX=9606	1:Experimental evidence at protein level	Protein S100-A11	0.9301	0.9454	1	1	1	1	0	1	0	0	0	0	0	0	0	0	0	0	0	0	0	0	1	0	0	0	0	0	0	0	0	0	0	0	0	0	0	1	0	0	0
sp|P69905|HBA_HUMAN	P69905	HBA_HUMAN	HBA1	142	10.6	Homo sapiens	1:Experimental evidence at protein level	Hemoglobin subunit alpha	0.9261	0.9422	1	3	3	3	0	1	1	0	0	0	0	1	0	0	0	0	0	0	0	0	1	1	0	0	0	0	1	0	0	0	0	0	0	0	0	1	1	0	0
sp|P62701|RS4X_HUMAN	P62701	RS4X_HUMAN	RPS4X	263	4.9	Homo sapiens OX=9606	1:Experimental evidence at protein level	40S ribosomal protein S4, X isoform	0.9224	0.9392	1	1	1	1	0	0	0	0	0	0	1	0	0	0	0	0	0	0	0	0	0	0	0	0	0	1	0	0	0	0	0	0	0	0	0	0	0	0	0
sp|P17931|LEG3_HUMAN	P17931	LEG3_HUMAN	LGALS3	250	6	Homo sapiens OX=9606	1:Experimental evidence at protein level	Galectin-3	0.9221	0.939	1	1	1	1	0	0	0	0	0	0	1	0	0	0	0	0	0	0	0	0	0	0	0	0	0	1	0	0	0	0	0	0	0	0	0	0	0	0	0
rev_UniRef90_A0A0R1VUF9	rev_UniRef90_A0A0R1VUF9	rev_UniRef90_A0A0R1VUF9		141	24.8	Lactobacillus		Uncharacterized protein	0.9163	0.9343	1	1	1	1	0	0	0	0	0	0	0	0	0	0	0	1	0	0	0	0	0	0	0	0	0	0	0	0	0	0	1	0	0	0	0	0	0	0	0
UniRef90_A0A135YTT8	UniRef90_A0A135YTT8	UniRef90_A0A135YTT8		388	18.6	Lactobacillus crispatus		Putative site-specific tyrosine recombinase XerS	0.9153	0.9336	1	1	1	1	0	0	0	0	0	0	1	0	0	0	0	0	0	0	0	0	0	0	0	0	0	1	0	0	0	0	0	0	0	0	0	0	0	0	0
sp|P17031|ZNF26_HUMAN	P17031	ZNF26_HUMAN	ZNF26	533	1.9	Homo sapiens OX=9606	1:Experimental evidence at protein level	Zinc finger protein 26	0.9141	0.9326	1	1	1	1	0	0	0	0	0	0	0	0	0	0	0	1	0	0	0	0	0	0	0	0	0	0	0	0	0	0	1	0	0	0	0	0	0	0	0
sp|P26599|PTBP1_HUMAN	P26599	PTBP1_HUMAN	PTBP1	531	10.5	Homo sapiens OX=9606	1:Experimental evidence at protein level	Polypyrimidine tract-binding protein 1	0.9125	0.9299	1	1	1	1	0	0	0	0	0	0	0	0	0	0	0	1	0	0	0	0	0	0	0	0	0	0	0	0	0	0	1	0	0	0	0	0	0	0	0
sp|Q8NBF4|YG006_HUMAN	Q8NBF4	YG006_HUMAN		154	13.6	Homo sapiens OX=9606	5:Protein uncertain	Putative uncharacterized protein FLJ33307	0.9118	0.9293	1	4	4	4	1	1	0	0	0	0	0	0	0	1	1	0	0	0	0	1	1	0	0	0	0	0	0	0	1	1	0	0	0	0	1	1	0	0	0
sp|Q07020|RL18_HUMAN	Q07020	RL18_HUMAN	RPL18	188	10.6	Homo sapiens OX=9606	1:Experimental evidence at protein level	60S ribosomal protein L18	0.9114	0.9305	1	1	1	1	0	0	0	0	0	0	0	0	0	0	0	0	0	0	1	0	0	0	0	0	0	0	0	0	0	0	0	0	0	1	0	0	0	0	0
UniRef90_A0A0K1NKC7	UniRef90_A0A0K1NKC7	UniRef90_A0A0K1NKC7		114	15	Prevotella		50S ribosomal protein L18	0.9104	0.9297	1	1	0	1	0	0	0	0	0	0	0	0	0	0	0	0	0	1	0	0	0	0	0	0	0	0	0	0	0	0	0	0	0	0	0	0	0	0	0
rev_sp|Q9BUL5|PHF23_HUMAN	Q9BUL5	PHF23_HUMAN	PHF23	403	14.1	Homo sapiens OX=9606	1:Experimental evidence at protein level	PHD finger protein 23	0.9076	0.9274	1	1	1	1	0	0	0	0	0	0	1	0	0	0	0	0	0	0	0	0	0	0	0	0	0	1	0	0	0	0	0	0	0	0	0	0	0	0	0
UniRef90_A0A2K0X5V2	UniRef90_A0A2K0X5V2	UniRef90_A0A2K0X5V2		501	2.7	Gardnerella		Ribonuclease D	0.9071	0.9264	1	1	0	1	0	0	1	0	0	0	0	0	0	0	0	0	0	0	0	0	0	0	0	0	0	0	0	0	0	0	0	0	0	0	0	0	1	0	0
sp|P20160|CAP7_HUMAN	P20160	CAP7_HUMAN	AZU1	251	11.2	Homo sapiens OX=9606	1:Experimental evidence at protein level	Azurocidin	0.9068	0.9268	1	1	1	1	0	0	0	0	0	0	0	0	0	0	1	0	0	0	0	0	0	0	0	0	0	0	0	0	0	1	0	0	0	0	0	0	0	0	0
sp|P68363|TBA1B_HUMAN	P68363	TBA1B_HUMAN	TUBA1B	451	4.9	Homo sapiens OX=9606	1:Experimental evidence at protein level	Tubulin alpha-1B chain	0.9064	0.8935	1	2	0	2	1	0	0	0	0	0	1	0	0	0	0	0	0	0	0	0	0	0	0	0	0	0	0	0	0	0	0	0	0	0	1	0	0	0	0
sp|A0A0C4DH72|KV106_HUMAN	A0A0C4DH72	KV106_HUMAN	IGKV1-6	117	13.7	Homo sapiens OX=9606	3:Protein inferred from homology	Immunoglobulin kappa variable 1-6	0.904	0.9245	1	1	0	1	0	0	0	0	0	0	0	0	0	0	0	0	0	1	0	0	0	0	0	0	0	0	0	0	0	0	0	0	0	0	0	0	0	0	0
UniRef90_D0YQL1	UniRef90_D0YQL1	UniRef90_D0YQL1		470	14.3	Mobiluncus mulieris		Uronate isomerase	0.9013	0.8954	1	1	1	1	0	0	0	0	0	0	0	0	0	1	0	0	0	0	0	0	0	0	0	0	0	0	0	0	1	0	0	0	0	0	0	0	0	0	0
sp|A0A0B4J1V1|HV321_HUMAN	A0A0B4J1V1	HV321_HUMAN	IGHV3-21	117	9.4	Homo sapiens OX=9606	1:Experimental evidence at protein level	Immunoglobulin heavy variable 3-21	0.8991	0.9205	1	4	0	4	0	2	1	0	0	0	0	0	0	0	1	0	0	0	0	0	0	0	0	0	0	0	0	0	0	0	0	0	0	0	0	2	1	0	0
sp|Q00839|HNRPU_HUMAN	Q00839	HNRPU_HUMAN	HNRNPU	825	9.9	Homo sapiens OX=9606	1:Experimental evidence at protein level	Heterogeneous nuclear ribonucleoprotein U	0.8939	0.9146	1	1	1	1	0	0	0	0	0	0	0	0	0	0	0	1	0	0	0	0	0	0	0	0	0	0	0	0	0	0	1	0	0	0	0	0	0	0	0
UniRef90_A0A2Z6TN55	UniRef90_A0A2Z6TN55	UniRef90_A0A2Z6TN55		455	15.8	Lactobacillus rodentium		UDP-N-acetylmuramoyl-tripeptide--D-alanyl-D-alanine ligase	0.8936	0.9161	1	1	1	1	0	0	0	0	0	0	0	0	0	0	0	1	0	0	0	0	0	0	0	0	0	0	0	0	0	0	1	0	0	0	0	0	0	0	0
UniRef90_A0A2I1XPI2	UniRef90_A0A2I1XPI2	UniRef90_A0A2I1XPI2		755	6.9	Lactobacillus		Uncharacterized protein	0.8932	0.9158	1	1	1	1	0	0	0	0	0	0	0	1	0	0	0	0	0	0	0	0	0	0	0	0	0	0	1	0	0	0	0	0	0	0	0	0	0	0	0
sp|Q12791|KCMA1_HUMAN	Q12791	KCMA1_HUMAN	KCNMA1	1236	8.7	Homo sapiens OX=9606	1:Experimental evidence at protein level	Calcium-activated potassium channel subunit alpha-1	0.8906	0.9137	1	1	1	1	0	0	0	0	0	0	0	0	0	0	0	0	0	0	1	0	0	0	0	0	0	0	0	0	0	0	0	0	0	1	0	0	0	0	0
sp|Q86UP2|KTN1_HUMAN	Q86UP2	KTN1_HUMAN	KTN1	1357	11.9	Homo sapiens OX=9606	1:Experimental evidence at protein level	Kinectin	0.8897	0.9129	1	1	1	1	0	0	0	0	0	0	0	0	0	0	0	1	0	0	0	0	0	0	0	0	0	0	0	0	0	0	1	0	0	0	0	0	0	0	0
sp|Q14697|GANAB_HUMAN	Q14697	GANAB_HUMAN	GANAB	944	10	Homo sapiens OX=9606	1:Experimental evidence at protein level	Neutral alpha-glucosidase AB	0.8891	0.9125	1	1	1	1	0	0	0	0	0	0	1	0	0	0	0	0	0	0	0	0	0	0	0	0	0	1	0	0	0	0	0	0	0	0	0	0	0	0	0
rev_UniRef90_C8PBP2	rev_UniRef90_C8PBP2	rev_UniRef90_C8PBP2		331	13	Lactobacillus iners		tRNA-dihydrouridine synthase	0.8884	0.91	1	1	1	1	0	1	0	0	0	0	0	0	0	0	0	0	0	0	0	0	1	0	0	0	0	0	0	0	0	0	0	0	0	0	0	1	0	0	0
sp|Q8N0U7|CA087_HUMAN	Q8N0U7	CA087_HUMAN	C1orf87	546	15.2	Homo sapiens OX=9606	2:Experimental evidence at transcript level	Uncharacterized protein C1orf87	0.887	0.9108	1	1	1	1	1	0	0	0	0	0	0	0	0	0	0	0	0	0	0	1	0	0	0	0	0	0	0	0	0	0	0	0	0	0	1	0	0	0	0
sp|P28072|PSB6_HUMAN	P28072	PSB6_HUMAN	PSMB6	239	36	Homo sapiens OX=9606	1:Experimental evidence at protein level	Proteasome subunit beta type-6	0.8862	0.9101	1	1	1	1	0	0	0	0	0	0	0	0	0	1	0	0	0	0	0	0	0	0	0	0	0	0	0	0	1	0	0	0	0	0	0	0	0	0	0
rev_UniRef90_F1T4J6	rev_UniRef90_F1T4J6	rev_UniRef90_F1T4J6		593	10.1	Fannyhessea vaginae		Aspartate--tRNA(Asp/Asn) ligase	0.8853	0.9094	1	1	1	1	0	0	0	0	0	0	0	0	0	1	0	0	0	0	0	0	0	0	0	0	0	0	0	0	1	0	0	0	0	0	0	0	0	0	0
sp|A0A075B6K5|LV39_HUMAN	A0A075B6K5	LV39_HUMAN	IGLV3-9	115	13.9	Homo sapiens OX=9606	3:Protein inferred from homology	Immunoglobulin lambda variable 3-9	0.8824	0.9071	1	5	0	5	0	0	1	0	1	0	1	0	0	0	1	0	0	0	1	0	0	0	0	0	0	0	0	0	0	0	0	0	0	0	0	0	1	0	1
sp|A0A0C4DH41|HV461_HUMAN	A0A0C4DH41	HV461_HUMAN	IGHV4-61	118	12.9	Homo sapiens OX=9606	1:Experimental evidence at protein level	Immunoglobulin heavy variable 4-61	0.8799	0.905	1	1	0	1	0	0	1	0	0	0	0	0	0	0	0	0	0	0	0	0	0	0	0	0	0	0	0	0	0	0	0	0	0	0	0	0	1	0	0
sp|O95613|PCNT_HUMAN	O95613	PCNT_HUMAN	PCNT	3336	8.2	Homo sapiens OX=9606	1:Experimental evidence at protein level	Pericentrin	0.8786	0.8956	1	1	1	1	0	0	0	0	0	0	0	0	0	1	0	0	0	0	0	0	0	0	0	0	0	0	0	0	1	0	0	0	0	0	0	0	0	0	0
UniRef90_C8PBB9	UniRef90_C8PBB9	UniRef90_C8PBB9		339	3.1	Lactobacillus iners		Tryptophan--tRNA ligase	0.8775	0.903	1	1	0	1	0	0	0	0	0	0	0	0	0	0	0	0	0	0	1	0	0	0	0	0	0	0	0	0	0	0	0	0	0	0	0	0	0	0	0
contam_sp|P00551|KKA1_ECOLX	contam_sp|P00551|KKA1_ECOLX Aminoglycoside 3'-phosphotransferase OS=Escherichia coli GN=aphA1 PE=3 SV=2	contam_sp|P00551|KKA1_ECOLX Aminoglycoside 3'-phosphotransferase OS=Escherichia coli GN=aphA1 PE=3 SV=2		271	11.1			Aminoglycoside	0.8745	0.9006	1	1	1	1	0	0	0	0	1	0	0	0	0	0	0	0	0	0	0	0	0	0	0	1	0	0	0	0	0	0	0	0	0	0	0	0	0	0	1
sp|P09488|GSTM1_HUMAN	P09488	GSTM1_HUMAN	GSTM1	218	6	Homo sapiens OX=9606	1:Experimental evidence at protein level	Glutathione S-transferase Mu 1	0.8664	0.8937	1	1	0	1	0	0	0	0	0	0	1	0	0	0	0	0	0	0	0	0	0	0	0	0	0	0	0	0	0	0	0	0	0	0	0	0	0	0	0
sp|Q8N4F0|BPIB2_HUMAN	Q8N4F0	BPIB2_HUMAN	BPIFB2	458	2.8	Homo sapiens OX=9606	1:Experimental evidence at protein level	BPI fold-containing family B member 2	0.8661	0.8937	1	2	2	2	0	0	1	0	0	0	0	1	0	0	0	0	0	0	0	0	0	1	0	0	0	0	1	0	0	0	0	0	0	0	0	0	1	0	0
[truncated: 101 more columns]

## Sheet: Proteomics S010
Protein	Protein ID	Entry Name	Gene	Contaminant	Rev	Protein Length	Coverage	Organism	Protein Existence	Description	Protein Probability	Top Peptide Probability	Combined Total Peptides	Combined Spectral Count	Combined Unique Spectral Count	Combined Total Spectral Count	Amy_1 Spectral Count	Amy_2 Spectral Count	Amy_3 Spectral Count	Glc_1 Spectral Count	Glc_2 Spectral Count	Glc_3 Spectral Count	NP_1 Spectral Count	NP_2 Spectral Count	NP_3 Spectral Count	Amy_1 Unique Spectral Count	Amy_2 Unique Spectral Count	Amy_3 Unique Spectral Count	Glc_1 Unique Spectral Count	Glc_2 Unique Spectral Count	Glc_3 Unique Spectral Count	NP_1 Unique Spectral Count	NP_2 Unique Spectral Count	NP_3 Unique Spectral Count	Amy_1 Total Spectral Count	Amy_2 Total Spectral Count	Amy_3 Total Spectral Count	Glc_1 Total Spectral Count	Glc_2 Total Spectral Count	Glc_3 Total Spectral Count	NP_1 Total Spectral Count	NP_2 Total Spectral Count	NP_3 Total Spectral Count	Amy_1 Intensity	Amy_2 Intensity	Amy_3 Intensity	Glc_1 Intensity	Glc_2 Intensity	Glc_3 Intensity
UniRef90_A0A109DF87	UniRef90_A0A109DF87	UniRef90_A0A109DF87				589	18	Lactobacillaceae		Cell division protein	1	0.9847	5	7	7	7	0	0	1	1	0	0	0	2	3	0	0	1	1	0	0	0	2	3	0	0	1	1	0	0	0	2	3	0	0	0	455114	0	0
UniRef90_A0A135Z466	UniRef90_A0A135Z466	UniRef90_A0A135Z466				1259	61.1	Bacteria		Alpha-dextrin endo-1,6-alpha-glucosidase	1	0.999	51	136	136	136	50	40	40	0	0	0	0	0	6	50	40	40	0	0	0	0	0	6	50	40	40	0	0	0	0	0	6	797000000	241000000	1020000000	0	0	0
UniRef90_D5H0Y6	UniRef90_D5H0Y6	UniRef90_D5H0Y6				250	18.8	Lactobacillus		SlpA domain-containing protein	1	0.9985	3	10	10	10	0	2	0	0	1	0	0	4	3	0	2	0	0	1	0	0	4	3	0	2	0	0	1	0	0	4	3	0	1.42717e+06	0	940720	1.28307e+06	0
UniRef90_K1NK16	UniRef90_K1NK16	UniRef90_K1NK16				451	21.7	Lactobacillus crispatus		S-layer protein	1	0.9404	5	7	3	7	0	0	0	0	0	0	2	0	5	0	0	0	0	0	0	2	0	1	0	0	0	0	0	0	2	0	5	0	0	0	0	0	0
contam_sp|P00698|LYSC_CHICK	contam_sp|P00698|LYSC_CHICK Lysozyme C OS=Gallus gallus GN=LYZ PE=1 SV=1	contam_sp|P00698|LYSC_CHICK Lysozyme C OS=Gallus gallus GN=LYZ PE=1 SV=1		+		147	72.1			Lysozyme	1	0.999	8	53	53	53	6	3	2	4	7	3	3	11	14	6	3	2	4	7	3	3	11	14	6	3	2	4	7	3	3	11	14	162000000	74400000	104000000	33300000	174000000	155000000
contam_sp|P00760|TRY1_BOVIN	contam_sp|P00760|TRY1_BOVIN Cationic trypsin OS=Bos taurus PE=1 SV=3	contam_sp|P00760|TRY1_BOVIN Cationic trypsin OS=Bos taurus PE=1 SV=3		+		246	52			Cationic	1	0.999	11	813	811	813	82	44	56	37	147	53	103	136	155	82	44	56	37	146	53	103	135	155	82	44	56	37	147	53	103	136	155	18200000000	7860000000	8070000000	3590000000	42100000000	36600000000
sp|A8K2U0|A2ML1_HUMAN	A8K2U0	A2ML1_HUMAN	A2ML1			1454	13.5	Homo sapiens OX=9606	1:Experimental evidence at protein level	Alpha-2-macroglobulin-like protein 1	1	0.9969	7	20	20	20	1	1	1	1	1	1	3	5	6	1	1	1	1	1	1	3	5	6	1	1	1	1	1	1	3	5	6	3028226	0	3.37568e+06	0	4398236	0
sp|P01834|IGKC_HUMAN	P01834	IGKC_HUMAN	IGKC			107	90.7	Homo sapiens OX=9606	1:Experimental evidence at protein level	Immunoglobulin kappa constant	1	0.9989	9	70	70	70	9	8	3	3	6	5	6	14	16	9	8	3	3	6	5	6	14	16	9	8	3	3	6	5	6	14	16	33500000	27300000	180000000	16400000	28400000	124000000
sp|P01857|IGHG1_HUMAN	P01857	IGHG1_HUMAN	IGHG1			330	42.1	Homo sapiens OX=9606	1:Experimental evidence at protein level	Immunoglobulin heavy constant gamma 1	1	0.9989	10	49	30	49	2	1	3	2	4	2	6	12	17	1	1	3	0	3	2	3	9	8	2	1	3	2	4	2	6	12	17	82100000	11600000	262000000	16500000	75900000	0
sp|P01859|IGHG2_HUMAN	P01859	IGHG2_HUMAN	IGHG2			326	27	Homo sapiens OX=9606	1:Experimental evidence at protein level	Immunoglobulin heavy constant gamma 2	1	0.9754	6	7	1	15	0	0	1	0	0	1	0	1	4	0	0	0	0	0	0	0	0	1	1	0	1	1	1	1	2	2	6	0	0	11800000	0	0	0
sp|P01876|IGHA1_HUMAN	P01876	IGHA1_HUMAN	IGHA1			353	16.1	Homo sapiens OX=9606	1:Experimental evidence at protein level	Immunoglobulin heavy constant alpha 1	1	0.9896	4	10	3	10	1	1	1	0	1	1	0	1	4	0	0	1	0	0	0	0	0	2	1	1	1	0	1	1	0	1	4	1.37113e+06	338615	20200000	0	589999	977104
sp|P02533|K1C14_HUMAN	P02533	K1C14_HUMAN	KRT14	+		472	57.6	Homo sapiens OX=9606	1:Experimental evidence at protein level	Keratin, type I cytoskeletal 14	1	0.999	28	62	32	92	3	6	7	2	3	3	1	8	29	1	5	2	2	2	1	1	3	15	6	11	9	4	6	3	4	14	35	11400000	12400000	36400000	3197159	6.3718e+06	15200000
sp|P02538|K2C6A_HUMAN	P02538	K2C6A_HUMAN	KRT6A	+		564	57.3	Homo sapiens OX=9606	1:Experimental evidence at protein level	Keratin, type II cytoskeletal 6A	1	0.999	36	47	8	86	2	1	4	3	2	1	4	7	23	1	1	1	1	1	0	1	1	1	5	2	7	5	4	2	8	14	39	24700000	4986892	958177	5402632	12500000	0
sp|P02768|ALBU_HUMAN	P02768	ALBU_HUMAN	ALB	+		609	41.9	Homo sapiens	1:Experimental evidence at protein level	Serum albumin	1	0.999	19	79	70	79	6	1	8	4	10	7	9	12	22	5	1	8	3	9	7	8	10	19	6	1	8	4	10	7	9	12	22	109000000	7.70435e+06	37400000	46200000	90000000	64900000
sp|P04259|K2C6B_HUMAN	P04259	K2C6B_HUMAN	KRT6B	+		564	55.7	Homo sapiens OX=9606	1:Experimental evidence at protein level	Keratin, type II cytoskeletal 6B	1	0.9936	36	7	2	91	1	0	0	0	0	1	1	1	3	0	0	0	0	0	0	0	0	2	6	2	6	5	3	4	9	15	41	3.99742e+06	0	0	0	0	14000000
sp|P04264|K2C1_HUMAN	P04264	K2C1_HUMAN	KRT1	+		644	68.9	Homo sapiens	1:Experimental evidence at protein level	Keratin, type II cytoskeletal 1	1	0.999	50	371	338	371	23	38	21	41	42	9	40	67	90	21	35	19	37	38	7	35	63	83	23	38	21	41	42	9	40	67	90	170000000	257000000	256000000	245000000	451000000	172000000
sp|P06702|S10A9_HUMAN	P06702	S10A9_HUMAN	S100A9			114	53.5	Homo sapiens OX=9606	1:Experimental evidence at protein level	Protein S100-A9	1	0.996	6	13	13	13	0	0	0	0	0	0	0	2	11	0	0	0	0	0	0	0	2	11	0	0	0	0	0	0	0	2	11	0	0	0	0	0	0
sp|P07355|ANXA2_HUMAN	P07355	ANXA2_HUMAN	ANXA2			339	39.2	Homo sapiens OX=9606	1:Experimental evidence at protein level	Annexin A2	1	0.9901	12	29	8	29	2	1	1	1	0	1	5	6	12	0	0	0	0	0	0	2	2	4	2	1	1	1	0	1	5	6	12	3.33147e+06	1.61574e+06	0	0	0	3105309
sp|P08779|K1C16_HUMAN	P08779	K1C16_HUMAN	KRT16	+		473	37.4	Homo sapiens OX=9606	1:Experimental evidence at protein level	Keratin, type I cytoskeletal 16	1	0.9932	18	15	15	69	1	3	0	3	1	1	0	1	5	1	3	0	3	1	1	0	1	5	6	9	7	5	5	2	3	12	20	3.41244e+06	8885278	0	2980045	2.23624e+06	0
sp|P0DOY2|IGLC2_HUMAN	P0DOY2	IGLC2_HUMAN	IGLC2			106	69.8	Homo sapiens OX=9606	1:Experimental evidence at protein level	Immunoglobulin lambda constant 2	1	0.9948	4	10	0	10	1	0	0	0	0	0	2	4	3	0	0	0	0	0	0	0	0	0	1	0	0	0	0	0	2	4	3	508642	64413.5	0	0	0	0
sp|P10253|LYAG_HUMAN	P10253	LYAG_HUMAN	GAA			952	16	Homo sapiens OX=9606	1:Experimental evidence at protein level	Lysosomal alpha-glucosidase	1	0.9714	6	16	16	16	0	0	0	5	10	1	0	0	0	0	0	0	5	10	1	0	0	0	0	0	0	5	10	1	0	0	0	0	0	0	18800000	123000000	0
sp|P13645|K1C10_HUMAN	P13645	K1C10_HUMAN	KRT10	+		584	59.8	Homo sapiens	1:Experimental evidence at protein level	Keratin, type I cytoskeletal 10	1	0.999	38	226	189	226	16	18	16	17	21	5	25	51	57	13	13	14	14	18	5	21	44	47	16	18	16	17	21	5	25	51	57	103000000	73600000	342000000	63200000	172000000	91000000
sp|P13646|K1C13_HUMAN	P13646	K1C13_HUMAN	KRT13	+		458	31.7	Homo sapiens OX=9606	1:Experimental evidence at protein level	Keratin, type I cytoskeletal 13	1	0.9958	11	14	10	38	1	0	1	0	1	0	3	4	4	1	0	1	0	1	0	2	2	3	3	2	3	2	3	1	4	9	11	0	0	22400000	0	8727128	0
sp|P13647|K2C5_HUMAN	P13647	K2C5_HUMAN	KRT5	+		590	46.9	Homo sapiens OX=9606	1:Experimental evidence at protein level	Keratin, type II cytoskeletal 5	1	0.9941	33	49	36	74	2	3	2	3	0	0	2	8	29	2	3	2	2	0	0	2	8	17	4	4	5	4	1	1	5	13	37	12100000	9906944	0	4840712	0	0
sp|P15924|DESP_HUMAN	P15924	DESP_HUMAN	DSP			2871	7.5	Homo sapiens OX=9606	1:Experimental evidence at protein level	Desmoplakin	1	0.941	10	10	10	10	0	1	0	0	0	0	0	1	8	0	1	0	0	0	0	0	1	8	0	1	0	0	0	0	0	1	8	0	0	0	0	0	0
sp|P19013|K2C4_HUMAN	P19013	K2C4_HUMAN	KRT4	+		520	23.1	Homo sapiens OX=9606	1:Experimental evidence at protein level	Keratin, type II cytoskeletal 4	1	0.9982	4	20	20	25	2	2	1	1	2	0	2	6	4	2	2	1	1	2	0	2	6	4	3	2	1	1	3	0	3	7	5	30000000	4.97778e+06	33900000	1.58201e+06	12800000	0
sp|P29508|SPB3_HUMAN	P29508	SPB3_HUMAN	SERPINB3			390	61.8	Homo sapiens OX=9606	1:Experimental evidence at protein level	Serpin B3	1	0.999	23	98	70	98	6	6	11	1	10	4	9	21	30	6	5	7	1	9	3	8	13	18	6	6	11	1	10	4	9	21	30	111000000	26200000	189000000	6894194	113000000	120000000
sp|P30740|ILEU_HUMAN	P30740	ILEU_HUMAN	SERPINB1			379	40.1	Homo sapiens OX=9606	1:Experimental evidence at protein level	Leukocyte elastase inhibitor	1	0.9987	8	18	18	18	1	0	1	0	1	1	0	5	9	1	0	1	0	1	1	0	5	9	1	0	1	0	1	1	0	5	9	0	0	3.028e+06	0	0	4557559
sp|P35527|K1C9_HUMAN	P35527	K1C9_HUMAN	KRT9	+		623	60.8	Homo sapiens	1:Experimental evidence at protein level	Keratin, type I cytoskeletal 9	1	0.999	27	174	174	174	15	25	8	19	17	9	16	30	35	15	25	8	19	17	9	16	30	35	15	25	8	19	17	9	16	30	35	77000000	65800000	141000000	34300000	87700000	143000000
sp|P35908|K22E_HUMAN	P35908	K22E_HUMAN	KRT2	+		639	80.1	Homo sapiens	1:Experimental evidence at protein level	Keratin, type II cytoskeletal 2 epidermal	1	0.999	45	190	153	208	11	10	12	6	18	3	24	64	42	9	9	9	5	16	2	19	54	30	11	12	13	8	21	4	27	66	46	66000000	44900000	120000000	13300000	141000000	0
sp|P47929|LEG7_HUMAN	P47929	LEG7_HUMAN	LGALS7			136	27.9	Homo sapiens OX=9606	1:Experimental evidence at protein level	Galectin-7	1	0.9979	3	3	3	3	0	0	0	0	0	0	0	0	3	0	0	0	0	0	0	0	0	3	0	0	0	0	0	0	0	0	3	0	0	0	0	0	0
sp|P48594|SPB4_HUMAN	P48594	SPB4_HUMAN	SERPINB4			390	43.3	Homo sapiens OX=9606	1:Experimental evidence at protein level	Serpin B4	1	0.9984	15	6	6	34	0	0	0	0	0	0	1	1	4	0	0	0	0	0	0	1	1	4	0	1	4	0	1	1	2	9	16	0	0	0	0	0	0
sp|P60709|ACTB_HUMAN	P60709	ACTB_HUMAN	ACTB			375	40.3	Homo sapiens OX=9606	1:Experimental evidence at protein level	Actin, cytoplasmic 1	1	0.9968	11	17	0	17	0	0	0	0	0	0	1	0	16	0	0	0	0	0	0	0	0	0	0	0	0	0	0	0	1	0	16	0	0	0	0	0	0
sp|P80188|NGAL_HUMAN	P80188	NGAL_HUMAN	LCN2			198	27.8	Homo sapiens OX=9606	1:Experimental evidence at protein level	Neutrophil gelatinase-associated lipocalin	1	0.9057	5	7	7	7	0	0	0	1	0	0	1	1	4	0	0	0	1	0	0	1	1	4	0	0	0	1	0	0	1	1	4	0	0	0	0	0	0
sp|Q01469|FABP5_HUMAN	Q01469	FABP5_HUMAN	FABP5			135	77	Homo sapiens OX=9606	1:Experimental evidence at protein level	Fatty acid-binding protein 5	1	0.9989	7	43	40	43	3	1	5	2	2	1	8	8	13	3	1	4	2	2	1	8	7	12	3	1	5	2	2	1	8	8	13	56300000	33000000	16700000	12700000	19100000	34600000
sp|Q04695|K1C17_HUMAN	Q04695	K1C17_HUMAN	KRT17	+		432	57.2	Homo sapiens OX=9606	1:Experimental evidence at protein level	Keratin, type I cytoskeletal 17	1	0.999	25	26	23	56	0	0	0	1	0	1	0	0	24	0	0	0	1	0	1	0	0	21	3	1	3	2	3	2	2	5	35	0	0	0	0	0	1.51443e+06
sp|Q08188|TGM3_HUMAN	Q08188	TGM3_HUMAN	TGM3			693	33.9	Homo sapiens OX=9606	1:Experimental evidence at protein level	Protein-glutamine gamma-glutamyltransferase E	1	0.9979	10	21	21	21	1	2	1	0	0	0	4	4	9	1	2	1	0	0	0	4	4	9	1	2	1	0	0	0	4	4	9	0	0	2152933	0	0	0
sp|Q9NZT1|CALL5_HUMAN	Q9NZT1	CALL5_HUMAN	CALML5			146	39.7	Homo sapiens OX=9606	1:Experimental evidence at protein level	Calmodulin-like protein 5	1	0.9917	3	3	3	3	0	0	0	0	0	0	0	0	3	0	0	0	0	0	0	0	0	3	0	0	0	0	0	0	0	0	3	0	0	0	0	0	0
sp|Q9UBG3|CRNN_HUMAN	Q9UBG3	CRNN_HUMAN	CRNN			495	20.8	Homo sapiens OX=9606	1:Experimental evidence at protein level	Cornulin	1	0.9897	3	5	5	5	0	0	0	0	0	0	0	2	3	0	0	0	0	0	0	0	2	3	0	0	0	0	0	0	0	2	3	0	0	0	91733	0	0
sp|Q86YZ3|HORN_HUMAN	Q86YZ3	HORN_HUMAN	HRNR	+		2850	5.2	Homo sapiens OX=9606	1:Experimental evidence at protein level	Hornerin	0.9999	0.9545	2	2	2	2	0	0	0	0	0	0	1	0	1	0	0	0	0	0	0	1	0	1	0	0	0	0	0	0	1	0	1	0	0	0	0	0	0
sp|Q02878|RL6_HUMAN	Q02878	RL6_HUMAN	RPL6			288	15.6	Homo sapiens OX=9606	1:Experimental evidence at protein level	60S ribosomal protein L6	0.9996	0.9796	3	4	4	4	0	0	0	0	0	0	1	1	2	0	0	0	0	0	0	1	1	2	0	0	0	0	0	0	1	1	2	0	0	0	0	0	0
UniRef90_A0A7G2II29	UniRef90_A0A7G2II29	UniRef90_A0A7G2II29				511	12.1			Beta-lactamase	0.9995	0.9961	2	11	8	11	1	1	1	0	2	1	1	2	2	1	1	1	0	1	1	1	1	1	1	1	1	0	2	1	1	2	2	15400000	7445854	12100000	0	12200000	12600000
sp|Q02413|DSG1_HUMAN	Q02413	DSG1_HUMAN	DSG1			1049	6	Homo sapiens OX=9606	1:Experimental evidence at protein level	Desmoglein-1	0.9995	0.9984	2	2	2	2	0	0	0	0	0	0	0	0	2	0	0	0	0	0	0	0	0	2	0	0	0	0	0	0	0	0	2	0	0	0	0	0	1.65499e+06
rev_sp|Q8WZ42|TITIN_HUMAN	Q8WZ42	TITIN_HUMAN	TTN			34350	2.1	Homo sapiens OX=9606	1:Experimental evidence at protein level	Titin	0.9994	0.9621	2	2	2	2	0	0	0	0	0	0	1	0	1	0	0	0	0	0	0	1	0	1	0	0	0	0	0	0	1	0	1	0	0	0	0	0	0
sp|Q5XKE5|K2C79_HUMAN	Q5XKE5	K2C79_HUMAN	KRT79	+		535	24.3	Homo sapiens OX=9606	1:Experimental evidence at protein level	Keratin, type II cytoskeletal 79	0.9994	0.9541	13	2	2	34	0	0	0	0	0	0	0	0	2	0	0	0	0	0	0	0	0	2	1	1	2	1	1	1	4	6	17	0	0	0	0	0	0
sp|P0CG47|UBB_HUMAN	P0CG47	UBB_HUMAN	UBB			229	23.6	Homo sapiens OX=9606	1:Experimental evidence at protein level	Polyubiquitin-B	0.9971	0.9981	1	1	0	1	0	0	0	0	0	0	0	0	1	0	0	0	0	0	0	0	0	0	0	0	0	0	0	0	0	0	1	0	0	0	0	0	0
UniRef90_A0A109DEN3	UniRef90_A0A109DEN3	UniRef90_A0A109DEN3				259	26.3	Lactobacillus		SlpA domain-containing protein	0.9965	0.9271	3	3	3	3	0	0	0	0	0	0	1	0	2	0	0	0	0	0	0	1	0	2	0	0	0	0	0	0	1	0	2	0	0	0	0	0	0
sp|P09211|GSTP1_HUMAN	P09211	GSTP1_HUMAN	GSTP1			210	12.9	Homo sapiens	1:Experimental evidence at protein level	Glutathione S-transferase P	0.9964	0.971	2	2	2	2	0	0	0	0	0	0	0	0	2	0	0	0	0	0	0	0	0	2	0	0	0	0	0	0	0	0	2	0	0	0	0	0	0
sp|P63104|1433Z_HUMAN	P63104	1433Z_HUMAN	YWHAZ			245	13.9	Homo sapiens OX=9606	1:Experimental evidence at protein level	14-3-3 protein zeta/delta	0.9961	0.9269	2	2	2	2	0	0	0	0	0	0	0	0	2	0	0	0	0	0	0	0	0	2	0	0	0	0	0	0	0	0	2	0	0	0	0	0	0
sp|P31947|1433S_HUMAN	P31947	1433S_HUMAN	SFN			248	20.6	Homo sapiens OX=9606	1:Experimental evidence at protein level	14-3-3 protein sigma	0.9954	0.9623	2	2	2	2	0	0	0	0	0	0	0	0	2	0	0	0	0	0	0	0	0	2	0	0	0	0	0	0	0	0	2	0	0	0	0	0	0
sp|P14923|PLAK_HUMAN	P14923	PLAK_HUMAN	JUP			745	8.5	Homo sapiens OX=9606	1:Experimental evidence at protein level	Junction plakoglobin	0.9949	0.9246	2	4	4	4	0	0	0	0	0	0	1	1	2	0	0	0	0	0	0	1	1	2	0	0	0	0	0	0	1	1	2	0	0	0	0	0	0
sp|Q9UBC9|SPRR3_HUMAN	Q9UBC9	SPRR3_HUMAN	SPRR3			169	14.2	Homo sapiens OX=9606	1:Experimental evidence at protein level	Small proline-rich protein 3	0.9947	0.8865	2	2	2	2	0	0	0	0	0	0	0	0	2	0	0	0	0	0	0	0	0	2	0	0	0	0	0	0	0	0	2	0	435128	0	0	0	0
sp|Q13835|PKP1_HUMAN	Q13835	PKP1_HUMAN	PKP1			747	7.4	Homo sapiens OX=9606	1:Experimental evidence at protein level	Plakophilin-1	0.9944	0.9083	2	2	2	2	0	0	0	0	0	0	0	0	2	0	0	0	0	0	0	0	0	2	0	0	0	0	0	0	0	0	2	0	0	0	0	0	0
contam_sp|P00766|CTRA_BOVIN	contam_sp|P00766|CTRA_BOVIN Chymotrypsinogen A OS=Bos taurus PE=1 SV=1	contam_sp|P00766|CTRA_BOVIN Chymotrypsinogen A OS=Bos taurus PE=1 SV=1		+		245	9.4			Chymotrypsinogen	0.9937	0.9806	2	4	4	4	0	0	1	0	0	1	0	0	2	0	0	1	0	0	1	0	0	2	0	0	1	0	0	1	0	0	2	0	0	90200.4	0	0	2.55427e+06
sp|P06748|NPM_HUMAN	P06748	NPM_HUMAN	NPM1			294	33.7	Homo sapiens OX=9606	1:Experimental evidence at protein level	Nucleophosmin	0.9919	0.9665	2	3	3	3	2	0	0	0	0	0	0	0	1	2	0	0	0	0	0	0	0	1	2	0	0	0	0	0	0	0	1	0	0	0	0	0	0
sp|A0A0C4DH72|KV106_HUMAN	A0A0C4DH72	KV106_HUMAN	IGKV1-6			117	13.7	Homo sapiens OX=9606	3:Protein inferred from homology	Immunoglobulin kappa variable 1-6	0.9907	0.994	1	4	0	4	0	0	1	0	1	0	0	1	1	0	0	0	0	0	0	0	0	0	0	0	1	0	1	0	0	1	1	0	0	1.85203e+06	0	0	0
sp|P08865|RSSA_HUMAN	P08865	RSSA_HUMAN	RPSA			295	5.8	Homo sapiens OX=9606	1:Experimental evidence at protein level	40S ribosomal protein SA	0.9861	0.9911	1	1	1	1	0	0	0	0	0	0	0	0	1	0	0	0	0	0	0	0	0	1	0	0	0	0	0	0	0	0	1	0	0	0	0	0	0
sp|P31151|S10A7_HUMAN	P31151	S10A7_HUMAN	S100A7			101	22.8	Homo sapiens OX=9606	1:Experimental evidence at protein level	Protein S100-A7	0.9832	0.8786	2	2	1	2	0	0	0	0	0	0	0	0	2	0	0	0	0	0	0	0	0	1	0	0	0	0	0	0	0	0	2	0	0	0	0	0	0
sp|Q7RTS7|K2C74_HUMAN	Q7RTS7	K2C74_HUMAN	KRT74	+		529	5.7	Homo sapiens OX=9606	1:Experimental evidence at protein level	Keratin, type II cytoskeletal 74	0.9818	0.9942	4	9	0	17	1	0	1	0	1	0	1	2	3	0	0	0	0	0	0	0	0	0	1	0	3	0	1	1	2	4	5	3826110	0	10100000	0	7.17811e+06	0
sp|P07476|INVO_HUMAN	P07476	INVO_HUMAN	IVL			585	7.5	Homo sapiens OX=9606	1:Experimental evidence at protein level	Involucrin	0.9817	0.9484	1	1	1	1	0	0	0	0	0	0	0	0	1	0	0	0	0	0	0	0	0	1	0	0	0	0	0	0	0	0	1	0	0	0	0	0	0
sp|P01591|IGJ_HUMAN	P01591	IGJ_HUMAN	JCHAIN			159	16.4	Homo sapiens OX=9606	1:Experimental evidence at protein level	Immunoglobulin J chain	0.9796	0.9869	1	3	3	3	1	1	0	0	0	1	0	0	0	1	1	0	0	0	1	0	0	0	1	1	0	0	0	1	0	0	0	606254	148368	0	29181.3	0	592668
UniRef90_A0A0K1NKC7	UniRef90_A0A0K1NKC7	UniRef90_A0A0K1NKC7				114	15	Prevotella		50S ribosomal protein L18	0.9773	0.9854	1	6	0	6	1	0	1	1	1	0	0	1	1	0	0	0	0	0	0	0	0	0	1	0	1	1	1	0	0	1	1	16600000	4440931	19000000	2.19044e+06	19400000	0
sp|P01619|KV320_HUMAN	P01619	KV320_HUMAN	IGKV3-20			116	27.6	Homo sapiens OX=9606	1:Experimental evidence at protein level	Immunoglobulin kappa variable 3-20	0.976	0.999	3	12	2	12	1	0	2	0	1	1	2	3	2	0	0	1	0	0	0	0	1	0	1	0	2	0	1	1	2	3	2	3085115	0	15500000	0	2.91046e+06	4263027
sp|P22735|TGM1_HUMAN	P22735	TGM1_HUMAN	TGM1			817	2	Homo sapiens OX=9606	1:Experimental evidence at protein level	Protein-glutamine gamma-glutamyltransferase K	0.9748	0.9838	1	7	7	7	1	0	1	0	1	1	1	1	1	1	0	1	0	1	1	1	1	1	1	0	1	0	1	1	1	1	1	3.64756e+06	0	8074300	0	3.86753e+06	4.39993e+06
sp|P14618|KPYM_HUMAN	P14618	KPYM_HUMAN	PKM			531	3	Homo sapiens OX=9606	1:Experimental evidence at protein level	Pyruvate kinase PKM	0.9728	0.9825	1	1	1	1	0	0	0	0	0	0	0	0	1	0	0	0	0	0	0	0	0	1	0	0	0	0	0	0	0	0	1	0	0	0	0	0	0
sp|P11021|BIP_HUMAN	P11021	BIP_HUMAN	HSPA5			654	6.7	Homo sapiens OX=9606	1:Experimental evidence at protein level	Endoplasmic reticulum chaperone BiP	0.9705	0.9402	2	2	1	2	0	0	0	0	0	0	0	0	2	0	0	0	0	0	0	0	0	1	0	0	0	0	0	0	0	0	2	0	0	0	0	0	0
sp|P07437|TBB5_HUMAN	P07437	TBB5_HUMAN	TUBB			444	3.4	Homo sapiens OX=9606	1:Experimental evidence at protein level	Tubulin beta chain	0.9693	0.9801	1	1	0	1	0	0	0	0	0	0	0	0	1	0	0	0	0	0	0	0	0	0	0	0	0	0	0	0	0	0	1	0	0	0	0	0	0
sp|A0A075B6S5|KV127_HUMAN	A0A075B6S5	KV127_HUMAN	IGKV1-27			117	13.9	Homo sapiens OX=9606	3:Protein inferred from homology	Immunoglobulin kappa variable 1-27	0.965	0.9774	1	1	0	1	0	0	0	0	0	0	0	0	1	0	0	0	0	0	0	0	0	0	0	0	0	0	0	0	0	0	1	0	0	0	0	0	0
sp|P18510|IL1RA_HUMAN	P18510	IL1RA_HUMAN	IL1RN			177	8.5	Homo sapiens OX=9606	1:Experimental evidence at protein level	Interleukin-1 receptor antagonist protein	0.9606	0.9745	1	1	1	1	0	0	0	0	0	0	0	0	1	0	0	0	0	0	0	0	0	1	0	0	0	0	0	0	0	0	1	0	0	0	0	0	0
sp|P07477|TRY1_HUMAN	P07477	TRY1_HUMAN	PRSS1			247	7.3	Homo sapiens OX=9606	1:Experimental evidence at protein level	Serine protease 1	0.9593	0.9729	2	10	10	12	2	0	0	1	2	0	1	2	2	2	0	0	1	2	0	1	2	2	2	0	0	1	3	0	1	3	2	75100000	0	0	7.26825e+06	169000000	0
sp|P68104|EF1A1_HUMAN	P68104	EF1A1_HUMAN	EEF1A1			462	2.4	Homo sapiens OX=9606	1:Experimental evidence at protein level	Elongation factor 1-alpha 1	0.9574	0.9723	1	1	0	1	0	0	0	0	0	0	0	0	1	0	0	0	0	0	0	0	0	0	0	0	0	0	0	0	0	0	1	0	0	0	0	0	0
sp|P17096|HMGA1_HUMAN	P17096	HMGA1_HUMAN	HMGA1			107	23.4	Homo sapiens OX=9606	1:Experimental evidence at protein level	High mobility group protein HMG-I/HMG-Y	0.9548	0.9706	1	1	1	1	0	0	0	0	0	0	0	0	1	0	0	0	0	0	0	0	0	1	0	0	0	0	0	0	0	0	1	0	0	0	0	0	0
sp|O43240|KLK10_HUMAN	O43240	KLK10_HUMAN	KLK10			276	4	Homo sapiens OX=9606	1:Experimental evidence at protein level	Kallikrein-10	0.9536	0.969	1	2	2	2	0	0	0	0	0	0	1	0	1	0	0	0	0	0	0	1	0	1	0	0	0	0	0	0	1	0	1	0	0	0	0	0	0
sp|O43707|ACTN4_HUMAN	O43707	ACTN4_HUMAN	ACTN4			911	1.3	Homo sapiens OX=9606	1:Experimental evidence at protein level	Alpha-actinin-4	0.9477	0.966	1	1	0	1	0	0	0	0	0	0	0	0	1	0	0	0	0	0	0	0	0	0	0	0	0	0	0	0	0	0	1	0	0	0	0	0	0
sp|P61978|HNRPK_HUMAN	P61978	HNRPK_HUMAN	HNRNPK			463	3.7	Homo sapiens OX=9606	1:Experimental evidence at protein level	Heterogeneous nuclear ribonucleoprotein K	0.9474	0.9658	1	1	1	1	0	0	0	0	0	0	0	0	1	0	0	0	0	0	0	0	0	1	0	0	0	0	0	0	0	0	1	0	0	0	0	0	0
rev_UniRef90_K9EXR0	rev_UniRef90_K9EXR0	rev_UniRef90_K9EXR0			+	306	6.2	Actinobacteria		Uncharacterized protein	0.9381	0.8659	1	5	5	5	0	1	0	1	1	0	0	1	1	0	1	0	1	1	0	0	1	1	0	1	0	1	1	0	0	1	1	0	108000000	0	14800000	180000000	0
sp|P81605|DCD_HUMAN	P81605	DCD_HUMAN	DCD			110	17.3	Homo sapiens OX=9606	1:Experimental evidence at protein level	Dermcidin	0.9099	0.939	1	3	3	3	1	0	0	0	0	0	1	0	1	1	0	0	0	0	0	1	0	1	1	0	0	0	0	0	1	0	1	212663	0	0	0	0	0
sp|P51784|UBP11_HUMAN	P51784	UBP11_HUMAN	USP11			963	3	Homo sapiens OX=9606	1:Experimental evidence at protein level	Ubiquitin carboxyl-terminal hydrolase 11	0.9013	0.9329	1	4	4	4	1	0	0	1	0	0	1	0	1	1	0	0	1	0	0	1	0	1	1	0	0	1	0	0	1	0	1	15100000	0	0	2.54831e+06	0	0
sp|P62917|RL8_HUMAN	P62917	RL8_HUMAN	RPL8			257	4.3	Homo sapiens OX=9606	1:Experimental evidence at protein level	60S ribosomal protein L8	0.8849	0.9233	1	4	4	4	1	0	1	0	0	0	0	1	1	1	0	1	0	0	0	0	1	1	1	0	1	0	0	0	0	1	1	6.63993e+06	0	0	0	0	0
sp|P01599|KV117_HUMAN	P01599	KV117_HUMAN	IGKV1-17			117	12.8	Homo sapiens OX=9606	1:Experimental evidence at protein level	Immunoglobulin kappa variable 1-17	0.8804	0.9202	1	1	1	1	0	0	0	0	0	0	0	0	1	0	0	0	0	0	0	0	0	1	0	0	0	0	0	0	0	0	1	0	0	0	0	0	0
sp|O75351|VPS4B_HUMAN	O75351	VPS4B_HUMAN	VPS4B			444	3.4	Homo sapiens OX=9606	1:Experimental evidence at protein level	Vacuolar protein sorting-associated protein 4B	0.8585	0.9048	1	1	1	1	0	0	0	0	0	0	0	0	1	0	0	0	0	0	0	0	0	1	0	0	0	0	0	0	0	0	1	0	0	0	0	0	0
sp|P05109|S10A8_HUMAN	P05109	S10A8_HUMAN	S100A8			93	20.4	Homo sapiens OX=9606	1:Experimental evidence at protein level	Protein S100-A8	0.8469	0.8636	1	3	3	3	0	0	1	0	0	0	0	0	2	0	0	1	0	0	0	0	0	2	0	0	1	0	0	0	0	0	2	0	0	7.25068e+06	0	0	0
sp|A0A0B4J1V1|HV321_HUMAN	A0A0B4J1V1	HV321_HUMAN	IGHV3-21			117	9.4	Homo sapiens OX=9606	1:Experimental evidence at protein level	Immunoglobulin heavy variable 3-21	0.8442	0.8946	1	5	0	5	1	0	0	1	1	0	1	0	1	0	0	0	0	0	0	0	0	0	1	0	0	1	1	0	1	0	1	3.70232e+06	0	0	0	1.5858e+06	0
sp|O75223|GGCT_HUMAN	O75223	GGCT_HUMAN	GGCT			188	9	Homo sapiens OX=9606	1:Experimental evidence at protein level	Gamma-glutamylcyclotransferase	0.8438	0.8943	1	2	2	2	0	0	0	0	0	0	0	0	2	0	0	0	0	0	0	0	0	2	0	0	0	0	0	0	0	0	2	0	0	0	0	0	0
sp|Q6IBW4|CNDH2_HUMAN	Q6IBW4	CNDH2_HUMAN	NCAPH2			605	1.5	Homo sapiens OX=9606	1:Experimental evidence at protein level	Condensin-2 complex subunit H2	0.8391	0.8909	1	2	2	2	0	0	0	0	0	0	0	1	1	0	0	0	0	0	0	0	1	1	0	0	0	0	0	0	0	1	1	0	0	0	0	0	0
sp|A0A075B6K5|LV39_HUMAN	A0A075B6K5	LV39_HUMAN	IGLV3-9			115	23.5	Homo sapiens OX=9606	3:Protein inferred from homology	Immunoglobulin lambda variable 3-9	0.8347	0.885	1	1	0	1	0	0	0	0	0	0	0	1	0	0	0	0	0	0	0	0	0	0	0	0	0	0	0	0	0	1	0	0	0	0	0	0	0
UniRef90_D5H1L3	UniRef90_D5H1L3	UniRef90_D5H1L3				38	42.1	Lactobacillus crispatus (strain ST1)		Uncharacterized protein	0.8303	0.8817	1	1	1	1	0	0	0	0	0	0	0	0	1	0	0	0	0	0	0	0	0	1	0	0	0	0	0	0	0	0	1	0	0	0	0	0	0
sp|P32119|PRDX2_HUMAN	P32119	PRDX2_HUMAN	PRDX2			198	13.1	Homo sapiens OX=9606	1:Experimental evidence at protein level	Peroxiredoxin-2	0.8261	0.8815	1	1	1	1	0	0	0	0	0	0	0	0	1	0	0	0	0	0	0	0	0	1	0	0	0	0	0	0	0	0	1	0	0	0	0	0	0
sp|P18124|RL7_HUMAN	P18124	RL7_HUMAN	RPL7			248	4.4	Homo sapiens OX=9606	1:Experimental evidence at protein level	60S ribosomal protein L7	0.8221	0.8786	1	1	1	1	0	0	0	0	0	0	0	0	1	0	0	0	0	0	0	0	0	1	0	0	0	0	0	0	0	0	1	0	0	0	0	0	0
sp|P01011|AACT_HUMAN	P01011	AACT_HUMAN	SERPINA3			423	10.9	Homo sapiens OX=9606	1:Experimental evidence at protein level	Alpha-1-antichymotrypsin	0.8204	0.8774	1	1	1	1	0	0	0	0	0	0	0	0	1	0	0	0	0	0	0	0	0	1	0	0	0	0	0	0	0	0	1	0	0	0	0	0	0
rev_sp|Q16825|PTN21_HUMAN	Q16825	PTN21_HUMAN	PTPN21		+	1174	3.7	Homo sapiens OX=9606	1:Experimental evidence at protein level	Tyrosine-protein phosphatase non-receptor type 21	0.8075	0.8647	1	6	6	6	1	1	0	0	2	0	0	1	1	1	1	0	0	2	0	0	1	1	1	1	0	0	2	0	0	1	1	586000000	6792539	0	0	264000000	0
UniRef90_C8PDK6	UniRef90_C8PDK6	UniRef90_C8PDK6				208	3.4	Lactobacillus iners		30S ribosomal protein S4	0.8074	0.8678	1	3	0	3	0	0	1	0	0	0	0	1	1	0	0	0	0	0	0	0	0	0	0	0	1	0	0	0	0	1	1	0	0	4543868	0	0	0
rev_UniRef90_A0A135ZF32	rev_UniRef90_A0A135ZF32	rev_UniRef90_A0A135ZF32			+	399	11.8	Lactobacillus crispatus		Iron-sulfur cluster-binding domain-containing protein	0.8039	0.862	1	1	1	1	0	0	0	0	0	0	0	0	1	0	0	0	0	0	0	0	0	1	0	0	0	0	0	0	0	0	1	0	0	0	0	0	0
rev_UniRef90_D0YPB1	rev_UniRef90_D0YPB1	rev_UniRef90_D0YPB1			+	343	2.9	Mobiluncus mulieris		Uncharacterized protein	0.8025	0.8642	1	1	1	1	0	0	1	0	0	0	0	0	0	0	0	1	0	0	0	0	0	0	0	0	1	0	0	0	0	0	0	0	0	0	0	0	0
UniRef90_A0A0R1S5G7	UniRef90_A0A0R1S5G7	UniRef90_A0A0R1S5G7				281	5	Lactobacillus		ABC transporter permease	0.8004	0.8627	1	1	1	1	0	0	0	0	0	0	0	0	1	0	0	0	0	0	0	0	0	1	0	0	0	0	0	0	0	0	1	0	0	0	0	0	0
rev_sp|Q14CZ0|TAPR1_HUMAN	Q14CZ0	TAPR1_HUMAN	TAPR1		+	275	12.7	Homo sapiens OX=9606	1:Experimental evidence at protein level	Telomere attrition and p53 response 1 protein	0.8004	0.8593	1	1	1	1	0	0	0	0	0	0	0	0	1	0	0	0	0	0	0	0	0	1	0	0	0	0	0	0	0	0	1	0	0	0	0	0	0
rev_sp|Q9H4E7|DEFI6_HUMAN	Q9H4E7	DEFI6_HUMAN	DEF6		+	631	1.3	Homo sapiens OX=9606	1:Experimental evidence at protein level	Differentially expressed in FDCP 6 homolog	0.7997	0.8621	1	1	1	1	0	0	0	0	0	0	0	0	1	0	0	0	0	0	0	0	0	1	0	0	0	0	0	0	0	0	1	0	0	0	0	0	0
sp|A0A0B4J1X5|HV374_HUMAN	A0A0B4J1X5	HV374_HUMAN	IGHV3-74			117	9.5	Homo sapiens OX=9606	3:Protein inferred from homology	Immunoglobulin heavy variable 3-74	0.7973	0.8604	1	3	0	3	1	0	0	1	0	0	0	0	1	0	0	0	0	0	0	0	0	0	1	0	0	1	0	0	0	0	1	3.24739e+06	0	0	442352	0	0
rev_sp|P45983|MK08_HUMAN	P45983	MK08_HUMAN	MAPK8		+	427	7.3	Homo sapiens OX=9606	1:Experimental evidence at protein level	Mitogen-activated protein kinase 8	0.7937	0.8576	1	2	2	2	0	0	0	0	0	0	0	1	1	0	0	0	0	0	0	0	1	1	0	0	0	0	0	0	0	1	1	0	0	0	0	0	0
sp|P04406|G3P_HUMAN	P04406	G3P_HUMAN	GAPDH			335	10.7	Homo sapiens OX=9606	1:Experimental evidence at protein level	Glyceraldehyde-3-phosphate dehydrogenase	0.7917	0.8561	1	1	1	1	0	0	0	0	0	0	0	0	1	0	0	0	0	0	0	0	0	1	0	0	0	0	0	0	0	0	1	0	0	0	0	0	0
rev_sp|Q9Y4P8|WIPI2_HUMAN	Q9Y4P8	WIPI2_HUMAN	WIPI2		+	454	12.6	Homo sapiens OX=9606	1:Experimental evidence at protein level	WD repeat domain phosphoinositide-interacting protein 2	0.7912	0.8558	1	1	1	1	0	0	0	0	0	0	0	1	0	0	0	0	0	0	0	0	1	0	0	0	0	0	0	0	0	1	0	0	0	0	0	0	0
rev_sp|P67809|YBOX1_HUMAN	P67809	YBOX1_HUMAN	YBX1		+	324	8	Homo sapiens OX=9606	1:Experimental evidence at protein level	Y-box-binding protein 1	0.7874	0.8529	1	1	1	1	0	0	1	0	0	0	0	0	0	0	0	1	0	0	0	0	0	0	0	0	1	0	0	0	0	0	0	0	0	0	0	0	0
[truncated: 49 more columns]

## Sheet: Cloning Primers
Fragment	Template	Primer	Sequence
pETpullLC
L. crispatus pulA	gDNA	oBMW_005	gcctggtgccgcgcggcagcGCAGAGGACAATGCAGCTC
		oBMW_006	cagcttcctttcgggctttgCTAACCAATTCTTTTAACATTTCTAGCC
Backbone	pET28	oBMW_003	GCTGCCGCGCGGCACCAG
		oBMW_004	CAAAGCCCGAAAGGAAGCTG
pETpullGV
G. vaginalis pulA	gDNA	oBMW_007	cagcggcctggtgccgcgcggcagcAGTAGTGAGTCTAGTAGTG
		oBMW_008	caactcagcttcctttcgggctttgCTATCTAAATGCAACTTTATAACG
Backbone	pET28	oBMW_003	GCTGCCGCGCGGCACCAG
		oBMW_004	CAAAGCCCGAAAGGAAGCTG
pETpullLI
L. iners pulA	gDNA	oBMW_009	ctttaagaaggagatataccATGACCCACCTGAACATCGC
		oBMW_062	cctcgtttcttggttcttcgTTACATCGCCGCAGCGAAGATTG
Backbone	pET28	oBMW_003	GCTGCCGCGCGGCACCAG
		oBMW_004	CAAAGCCCGAAAGGAAGCTG
pETpullPB
P. bivia pulA	gDNA	oBMW_168	gcctggtgccgcgcggcagcCAGGATATTTTCAACGAAGTG
		oBMW_169	cagcttcctttcgggctttgTTAGTTGTGTAAGATCAGTG
Backbone	pET28	oBMW_003	GCTGCCGCGCGGCACCAG
		oBMW_004	CAAAGCCCGAAAGGAAGCTG
pETgh13PB
P. bivia glycosidase	gDNA	oBMW_170	gcctggtgccgcgcggcagcCAAAAAAGAACTACTATCGATC
		oBMW_171	cagcttcctttcgggctttgTTAGAACTCTAATATCATCACAC
Backbone	pET28	oBMW_003	GCTGCCGCGCGGCACCAG
		oBMW_004	CAAAGCCCGAAAGGAAGCTG
pETpullMM
M. mulieris pulA	gDNA	oBMW_184	gcctggtgccgcgcggcagcGATGTTGGGAATATGTACC
		oBMW_185	cagcttcctttcgggctttgCTACTTGGTAAACATTGGTAG
Backbone	pET28	oBMW_003	GCTGCCGCGCGGCACCAG
		oBMW_004	CAAAGCCCGAAAGGAAGCTG
pETpullGV-AS1
G. vaginalis pulA Fragment A	pETpullGV	oBMW_209	atcatcacagcagcggcctggtgccgcgcggcagcAGTAGTGAGTCTAGTAGTGAATC
		oBMW_210	ggagaaatatgttttactgcagcGATACGGAAGCCAGCAAC
G. vaginalis pulA Fragment BC	pETpullGV	oBMW_211	ttgctggcttccgtatcgctGCAGTAAAACATATTTCTCCAAC
		oBMW_214	tggcagcagccaactcagcttcctttcgggctttgCTATCTAAATGCAACTTTATAACG
Backbone	pET28	oBMW_003	GCTGCCGCGCGGCACCAG
		oBMW_004	CAAAGCCCGAAAGGAAGCTG
pETpullGV-AS2
G. vaginalis pulA Fragment AB	pETpullGV	oBMW_209	atcatcacagcagcggcctggtgccgcgcggcagcAGTAGTGAGTCTAGTAGTGAATC
		oBMW_212	tcaatcaatcccatcaaagcAAAACGGAAGCCGTCAATAC
G. vaginalis pulA Fragment C	pETpullGV	oBMW_213	gtattgacggcttccgttttgctTTGATGGGATTGATTGAC
		oBMW_214	tggcagcagccaactcagcttcctttcgggctttgCTATCTAAATGCAACTTTATAACG
Backbone	pET28	oBMW_003	GCTGCCGCGCGGCACCAG
		oBMW_004	CAAAGCCCGAAAGGAAGCTG
pETpullGV-DM
G. vaginalis pulA Fragment A	pETpullGV	oBMW_209	atcatcacagcagcggcctggtgccgcgcggcagcAGTAGTGAGTCTAGTAGTGAATC
		oBMW_210	ggagaaatatgttttactgcagcGATACGGAAGCCAGCAAC
G. vaginalis pulA Fragment B	pETpullGV	oBMW_211	ttgctggcttccgtatcgctGCAGTAAAACATATTTCTCCAAC
		oBMW_212	tcaatcaatcccatcaaagcAAAACGGAAGCCGTCAATAC
G. vaginalis pulA Fragment C	pETpullGV	oBMW_213	gtattgacggcttccgttttgctTTGATGGGATTGATTGAC
		oBMW_214	tggcagcagccaactcagcttcctttcgggctttgCTATCTAAATGCAACTTTATAACG
Backbone	pET28	oBMW_003	GCTGCCGCGCGGCACCAG
		oBMW_004	CAAAGCCCGAAAGGAAGCTG

## Sheet: CVL metadata
Metadata describing CVL sample donors used in human amylase ELISA and amylase activity assays.
Age	Race	Ethnicity	Diagnosis	Nugent Score	Contraception
27	White	Non-Hispanic	Normal exam	0	None/Rhythm
30	White	Non-Hispanic	Vulvodynia	3	None/Rhythm
27	White	Non-Hispanic	BV	7
25	White	Non-Hispanic	Vulvar dermatitis	1	OCP
25	White	Non-Hispanic	BV	8	Nexplanon
46	White	Non-Hispanic	BV	7	None/Rhythm
39	White	Hispanic	Vulvodynia	1	None/Rhythm
49	White	Non-Hispanic	BV	8	None/Rhythm
22	White	Non-Hispanic	Idiopathic sx	0
37	White	Non-Hispanic	Normal exam	0	None/Rhythm
25	White	Non-Hispanic	BV	8	None/Rhythm
29	White	Non-Hispanic	BV	7	None/Rhythm
46	White	Non-Hispanic	BV	7	Sterilization
63	White	Non-Hispanic	Menopausal symptoms	8
25	White	Non-Hispanic	Vulvar dermatitis	0	Mirena/Skyla
21	White	Non-Hispanic	Normal exam	0	OCP
45	White	Non-Hispanic	Normal exam	2
24	White	Non-Hispanic	Yeast	0	OCP
27	White	Non-Hispanic	Yeast	0
36	White	Non-Hispanic	Yeast	2	None/Rhythm
