# Supplementary material for: Bacterial amylases enable glycogen degradation by the vaginal microbiome
Source: Nat Microbiol. 2023 Aug 10;8(9):1641–52. doi: 10.1038/s41564-023-01447-2 (PMC10465358; doi:10.1038/s41564-023-01447-2)
Supplement: Source Data Fig. 1 — Statistical source data. [file 41564_2023_1447_MOESM4_ESM.xlsx]

## Sheet: Panel a
EEU28204.2_pullulanase_type_I_[Lactobacillus_crispatus_MV-1A-US]
ID	Accesnion	Clan	Description	Cross references	Start	End	IND	Cond	E values
SlpA	PF03217.14	n/a	Surface later protein A domain	dgPsbyl	1123	1181	2.6e-11	5.8e-15
SlpA	PF03217.14	n/a	Surface later protein A domain	dgPsbyl	1188	1245	7e-13	1.6e-16
Alpha-amylase	PF00128.24	CL0058	Alpha amylase, catalytic domain	dgPsbyl	563	681	1.2e-08	2.6e-12
Alpha-amylase	PF00128.24	CL0058	Alpha amylase, catalytic domain	dgPsbyl	668	902	0.00013	2.8e-08
CBM_48	PF02922.18	CL0369	Carbohydrate-binding module 48 (Isoamylase N-terminal domain)	dgPsbyl	411	493	4e-12	8.9e-16
PUD	PF03714.14	CL0287	Bacterial pullanase-associated domain	dgPsbyl	112	206	2e-08	4.5e-12
EFQ51965.1_pullulanase_type_I_[Lactobacillus_iners_LEAF_3008A-a]
PUD	PF03714.14	CL0287	Bacterial pullanase-associated domain	dgPsbyl	62	156	9.8e-11	2.2e-14
PUD	PF03714.14	CL0287	Bacterial pullanase-associated domain	dgPsbyl	298	389	7.2e-12	1.6e-15
SlpA	PF03217.14	n/a	Surface later protein A domain	dgPsbyl	1525	1574	7.7e-06	1.7e-09
SlpA	PF03217.14	n/a	Surface later protein A domain	dgPsbyl	1597	1647	1.5e-05	3.3e-09
CBM_48	PF02922.18	CL0369	Carbohydrate-binding module 48 (Isoamylase N-terminal domain)	dgPsbyl	592	675	2.6e-11	5.7e-15
Alpha-amylase	PF00128.24	CL0058	Alpha amylase, catalytic domain	dgPsbyl	746	858	1.9e-08	4.2e-12
Alpha-amylase	PF00128.24	CL0058	Alpha amylase, catalytic domain	dgPsbyl	852	1086	3.3e-05	7.3e-09
EPI56559.1_pullulanase_type_I_[Gardnerella_vaginalis_JCP7276]
Alpha-amylase	PF00128.24	CL0058	Alpha amylase, catalytic domain	dgPsbyl	100	378	4.2e-19	1.2e-22
Alpha-amylase	PF00128.24	CL0058	Alpha amylase, catalytic domain	dgPsbyl	1156	1273	9.7e-08	2.7e-11
Alpha-amylase	PF00128.24	CL0058	Alpha amylase, catalytic domain	dgPsbyl	1283	1493	0.00011	3.2e-08
PUD	PF03714.14	CL0287	Bacterial pullanase-associated domain	dgPsbyl	646	750	1.8e-11	5e-15
PUD	PF03714.14	CL0287	Bacterial pullanase-associated domain	dgPsbyl	767	875	3.6e-19	1e-22
CBM_25	PF03423.13	CL0576	Carbohydrate binding domain (family 25)	dgPsbyl	526	633	5.6e-12	1.6e-15
CBM_48	PF02922.18	CL0369	Carbohydrate-binding module 48 (Isoamylase N-terminal domain)	dgPsbyl	995	1081	2.9e-10	8.2e-14
Alpha-amylase_C	PF02806.18	CL0369	Alpha amylase, C-terminal all-beta domain	dgPsbyl	423	500	1.2e-08	3.4e-12
EEZ90738.1_pullulanase,_type_I_[Mobiluncus_mulieris_28-1]
CW_binding_2	PF04122.12	n/a	Putative cell wall binding repeat 2	dgPsbyl	1146	1231	5.1e-14	1.1e-17
CW_binding_2	PF04122.12	n/a	Putative cell wall binding repeat 2	dgPsbyl	1244	1329	2.3e-07	5.1e-11
CW_binding_2	PF04122.12	n/a	Putative cell wall binding repeat 2	dgPsbyl	1332	1410	4.8e-09	1.1e-12
PUD	PF03714.14	CL0287	Bacterial pullanase-associated domain	dgPsbyl	274	369	9.6e-15	2.1e-18
Alpha-amylase	PF00128.24	CL0058	Alpha amylase, catalytic domain	dgPsbyl	548	654	2.7e-11	6.1e-15
Alpha-amylase	PF00128.24	CL0058	Alpha amylase, catalytic domain	dgPsbyl	667	879	6.5e-05	1.5e-08
CBM_48	PF02922.18	CL0369	Carbohydrate-binding module 48 (Isoamylase N-terminal domain)	dgPsbyl	401	477	2.2e-13	4.9e-17
WP_061450340.1_type_I_pullulanase_[Prevotella_bivia]
Alpha-amylase	PF00128.24	CL0058	Alpha amylase, catalytic domain	dgPsbyl	166	295	3.9e-10	2.2e-14
WP_036862728.1_glycoside_hydrolase_family_13_protein_[Prevotella_bivia]
Alpha-amylase	PF00128.24	CL0058	Alpha amylase, catalytic domain	dgPsbyl	167	493	2.4e-62	4.1e-66
Cyc-maltodext_N	PF09087.11	CL0159	Cyclomaltodextrinase, N-terminal	dgPsbyl	30	115	2e-29	3.4e-33
Cyc-maltodext_C	PF10438.9	CL0369	Cyclo-malto-dextrinase C-terminal domain	dgPsbyl	545	620	3.7e-22	6.1e-26

## Sheet: Panel b
L. crispatus C0176A1 (pulA—)											L. crispatus MV-1A-US (pulA +)
Hours	MRS + Glucose			MRS + Maltose			MRS + Glycogen				Hours	MRS + Glycogen
Trial #	1	2	3	1	2	3	1	2	3		Trial #	1	2	3
0	0.045	0.07	0.051	0.04075	0.061	0.054	0.031	0.033	0.043		0	0.041	0.05	0.038
0.25	0.047	0.069	0.052	0.04375	0.057	0.049	0.033	0.035	0.043		0.25	0.044	0.052	0.039
0.5	0.048	0.069	0.056	0.0455	0.057	0.051	0.035	0.036	0.046		0.5	0.045	0.05	0.04
0.75	0.048	0.071	0.057	0.04675	0.058	0.053	0.041	0.039	0.049		0.75	0.047	0.053	0.043
1	0.049	0.074	0.061	0.04875	0.061	0.057	0.043	0.041	0.055		1	0.052	0.058	0.051
1.25	0.05	0.077	0.064	0.05025	0.062	0.061	0.047	0.045	0.058		1.25	0.058	0.065	0.058
1.5	0.052	0.081	0.068	0.05225	0.067	0.066	0.049	0.052	0.068		1.5	0.067	0.078	0.071
1.75	0.052	0.086	0.072	0.05375	0.071	0.072	0.054	0.062	0.083		1.75	0.078	0.093	0.089
2	0.054	0.093	0.077	0.05575	0.075	0.078	0.063	0.076	0.093		2	0.091	0.115	0.111
2.25	0.058	0.101	0.082	0.05975	0.08	0.087	0.078	0.086	0.102		2.25	0.109	0.136	0.135
2.5	0.06	0.107	0.088	0.06275	0.086	0.096	0.093	0.093	0.105		2.5	0.131	0.163	0.162
2.75	0.064	0.116	0.095	0.0685	0.093	0.105	0.112	0.096	0.107		2.75	0.151	0.198	0.197
3	0.068	0.125	0.101	0.07375	0.099	0.114	0.122	0.099	0.109		3	0.175	0.246	0.246
3.25	0.073	0.136	0.108	0.07975	0.106	0.124	0.121	0.101	0.111		3.25	0.21	0.305	0.306
3.5	0.077	0.147	0.116	0.08575	0.113	0.133	0.123	0.103	0.112		3.5	0.258	0.367	0.365
3.75	0.082	0.159	0.123	0.0925	0.121	0.141	0.122	0.104	0.113		3.75	0.313	0.408	0.411
4	0.087	0.174	0.131	0.0995	0.126	0.148	0.123	0.105	0.113		4	0.364	0.446	0.451
4.25	0.094	0.19	0.141	0.10625	0.133	0.154	0.124	0.106	0.114		4.25	0.408	0.519	0.512
4.5	0.101	0.209	0.152	0.112	0.138	0.162	0.123	0.106	0.115		4.5	0.445	0.618	0.608
4.75	0.107	0.232	0.163	0.11975	0.143	0.174	0.123	0.107	0.116		4.75	0.501	0.725	0.714
5	0.116	0.259	0.177	0.1275	0.147	0.186	0.123	0.107	0.115		5	0.588	0.822	0.812
5.25	0.125	0.289	0.193	0.13525	0.152	0.2	0.123	0.108	0.115		5.25	0.686	0.911	0.904
5.5	0.135	0.323	0.213	0.1415	0.158	0.219	0.122	0.108	0.115		5.5	0.78	0.984	0.981
5.75	0.147	0.362	0.235	0.1475	0.164	0.239	0.121	0.108	0.116		5.75	0.88	1.047	1.04
6	0.162	0.407	0.263	0.1525	0.172	0.264	0.121	0.108	0.115		6	0.966	1.1	1.097
6.25	0.178	0.455	0.295	0.16075	0.18	0.292	0.12	0.108	0.116		6.25	1.037	1.146	1.141
6.5	0.197	0.509	0.331	0.1695	0.19	0.326	0.12	0.109	0.116		6.5	1.095	1.184	1.18
6.75	0.22	0.565	0.374	0.18125	0.202	0.362	0.119	0.109	0.115		6.75	1.144	1.22	1.216
7	0.247	0.626	0.42	0.1935	0.215	0.405	0.118	0.109	0.116		7	1.189	1.249	1.245
7.25	0.278	0.689	0.468	0.207	0.231	0.449	0.118	0.109	0.116		7.25	1.228	1.277	1.267
7.5	0.313	0.752	0.521	0.2225	0.248	0.499	0.116	0.11	0.116		7.5	1.26	1.3	1.292
7.75	0.355	0.816	0.576	0.24175	0.268	0.551	0.117	0.109	0.116		7.75	1.29	1.317	1.312
8	0.393	0.877	0.634	0.26425	0.29	0.606	0.116	0.11	0.116		8	1.317	1.336	1.329
8.25	0.449	0.933	0.691	0.28675	0.315	0.664	0.115	0.11	0.116		8.25	1.338	1.354	1.344
8.5	0.5	0.985	0.747	0.314	0.343	0.72	0.114	0.11	0.116		8.5	1.359	1.367	1.355
8.75	0.556	1.032	0.803	0.345	0.373	0.777	0.114	0.11	0.116		8.75	1.377	1.38	1.368
9	0.611	1.074	0.857	0.3815	0.407	0.836	0.113	0.11	0.116		9	1.394	1.39	1.378
9.25	0.665	1.11	0.906	0.42275	0.444	0.889	0.112	0.11	0.116		9.25	1.409	1.399	1.385
9.5	0.717	1.145	0.954	0.46725	0.482	0.941	0.111	0.11	0.116		9.5	1.422	1.407	1.392
9.75	0.766	1.176	0.999	0.5165	0.523	0.991	0.112	0.11	0.116		9.75	1.434	1.414	1.397
10	0.811	1.206	1.041	0.56875	0.567	1.039	0.111	0.11	0.116		10	1.442	1.419	1.401
10.25	0.851	1.235	1.082	0.62	0.61	1.083	0.109	0.111	0.115		10.25	1.45	1.426	1.404
10.5	0.894	1.262	1.12	0.67575	0.655	1.123	0.11	0.11	0.116		10.5	1.455	1.427	1.407
10.75	0.93	1.29	1.155	0.7345	0.701	1.161	0.109	0.111	0.116		10.75	1.461	1.433	1.411
11	0.967	1.315	1.188	0.79025	0.745	1.201	0.108	0.11	0.115		11	1.467	1.435	1.414
11.25	0.998	1.339	1.218	0.843	0.788	1.233	0.107	0.11	0.115		11.25	1.47	1.438	1.416
11.5	1.028	1.362	1.247	0.8965	0.831	1.265	0.107	0.11	0.115		11.5	1.472	1.437	1.418
11.75	1.058	1.385	1.274	0.94925	0.873	1.291	0.106	0.11	0.115		11.75	1.475	1.442	1.419
12	1.088	1.406	1.299	0.99725	0.909	1.32	0.106	0.11	0.115		12	1.475	1.442	1.421
12.25	1.117	1.423	1.322	1.041	0.947	1.345	0.104	0.111	0.114		12.25	1.478	1.444	1.421
12.5	1.147	1.442	1.343	1.0855	0.983	1.369	0.104	0.11	0.115		12.5	1.479	1.446	1.422
12.75	1.175	1.459	1.363	1.12725	1.017	1.39	0.104	0.11	0.115		12.75	1.48	1.445	1.423
13	1.202	1.474	1.382	1.16775	1.052	1.41	0.103	0.11	0.114		13	1.481	1.448	1.424
13.25	1.227	1.488	1.399	1.206	1.085	1.43	0.103	0.111	0.114		13.25	1.481	1.449	1.425
13.5	1.251	1.501	1.415	1.24075	1.116	1.446	0.102	0.11	0.115		13.5	1.482	1.448	1.425
13.75	1.271	1.513	1.428	1.27075	1.151	1.461	0.101	0.11	0.113		13.75	1.484	1.45	1.425
14	1.293	1.525	1.443	1.30075	1.182	1.478	0.1	0.11	0.114		14	1.484	1.451	1.428
14.25	1.311	1.533	1.455	1.3285	1.214	1.489	0.1	0.109	0.113		14.25	1.486	1.451	1.427
14.5	1.331	1.542	1.466	1.356	1.245	1.503	0.1	0.11	0.113		14.5	1.488	1.451	1.43
14.75	1.344	1.551	1.475	1.3785	1.276	1.515	0.099	0.109	0.113		14.75	1.488	1.454	1.43
15	1.359	1.558	1.485	1.39675	1.305	1.526	0.098	0.11	0.113		15	1.488	1.456	1.432
15.25	1.373	1.565	1.494	1.41675	1.329	1.534	0.098	0.11	0.113		15.25	1.49	1.455	1.432
15.5	1.383	1.572	1.503	1.43225	1.356	1.545	0.097	0.109	0.113		15.5	1.491	1.457	1.434
15.75	1.397	1.577	1.511	1.44825	1.378	1.553	0.096	0.109	0.113		15.75	1.492	1.456	1.436
16	1.408	1.583	1.518	1.46375	1.402	1.559	0.096	0.11	0.112		16	1.493	1.458	1.434
16.25	1.416	1.589	1.523	1.47475	1.424	1.566	0.095	0.109	0.112		16.25	1.494	1.461	1.437
16.5	1.427	1.594	1.531	1.4885	1.442	1.572	0.095	0.109	0.112		16.5	1.495	1.461	1.437
16.75	1.435	1.596	1.535	1.5005	1.462	1.58	0.094	0.109	0.112		16.75	1.497	1.462	1.439
17	1.444	1.602	1.542	1.509	1.477	1.585	0.094	0.109	0.112		17	1.497	1.463	1.44
17.25	1.45	1.604	1.547	1.51625	1.493	1.591	0.093	0.11	0.112		17.25	1.498	1.466	1.442
17.5	1.457	1.608	1.552	1.526	1.508	1.596	0.092	0.11	0.112		17.5	1.5	1.466	1.443
17.75	1.463	1.612	1.556	1.533	1.523	1.6	0.093	0.109	0.111		17.75	1.501	1.467	1.445
18	1.469	1.616	1.559	1.54075	1.536	1.603	0.091	0.109	0.111		18	1.502	1.469	1.445
18.25	1.473	1.619	1.565	1.54575	1.547	1.609	0.09	0.109	0.111		18.25	1.503	1.47	1.447
18.5	1.48	1.621	1.568	1.552	1.559	1.611	0.09	0.109	0.111		18.5	1.505	1.472	1.449
18.75	1.484	1.625	1.572	1.55725	1.568	1.616	0.09	0.109	0.111		18.75	1.506	1.474	1.449
19	1.486	1.626	1.575	1.561	1.578	1.619	0.089	0.108	0.111		19	1.506	1.474	1.452
19.25	1.49	1.63	1.577	1.5645	1.584	1.622	0.089	0.109	0.11		19.25	1.508	1.475	1.453
19.5	1.495	1.631	1.582	1.5705	1.592	1.625	0.088	0.109	0.111		19.5	1.509	1.477	1.455
19.75	1.498	1.634	1.583	1.57175	1.601	1.628	0.087	0.109	0.11		19.75	1.51	1.479	1.456
20	1.501	1.636	1.585	1.57575	1.607	1.632	0.087	0.109	0.11		20	1.512	1.479	1.457
20.25	1.503	1.638	1.589	1.57725	1.614	1.634	0.086	0.109	0.11		20.25	1.512	1.482	1.459
20.5	1.507	1.64	1.593	1.58075	1.62	1.636	0.086	0.109	0.11		20.5	1.514	1.482	1.461
20.75	1.51	1.642	1.595	1.58275	1.625	1.639	0.085	0.108	0.11		20.75	1.514	1.483	1.462
21	1.512	1.645	1.597	1.585	1.631	1.64	0.084	0.109	0.11		21	1.516	1.485	1.464
21.25	1.515	1.646	1.599	1.58575	1.636	1.643	0.084	0.109	0.11		21.25	1.517	1.487	1.465
21.5	1.519	1.648	1.602	1.5855	1.64	1.646	0.083	0.108	0.11		21.5	1.52	1.489	1.467
21.75	1.52	1.649	1.602	1.584	1.645	1.649	0.083	0.108	0.109		21.75	1.519	1.489	1.469
22	1.526	1.651	1.605	1.587	1.648	1.65	0.082	0.109	0.11		22	1.522	1.491	1.47
22.25	1.528	1.653	1.608	1.584	1.652	1.653	0.082	0.109	0.11		22.25	1.523	1.492	1.472
22.5	1.529	1.653	1.61	1.5805	1.655	1.655	0.081	0.108	0.11		22.5	1.523	1.493	1.473
22.75	1.531	1.655	1.612	1.5795	1.66	1.657	0.08	0.108	0.109		22.75	1.526	1.495	1.474
23	1.533	1.656	1.613	1.577	1.662	1.658	0.08	0.109	0.109		23	1.525	1.497	1.475
23.25	1.534	1.658	1.615	1.573	1.666	1.66	0.08	0.108	0.109		23.25	1.527	1.497	1.477
23.5	1.543	1.661	1.617	1.57	1.669	1.662	0.079	0.108	0.109		23.5	1.529	1.499	1.479
23.75	1.55	1.661	1.619	1.56575	1.671	1.663	0.079	0.108	0.109		23.75	1.532	1.501	1.479
24	1.549	1.662	1.621	1.558	1.673	1.664	0.079	0.108	0.109		24	1.53	1.502	1.481

## Sheet: Panel b Stats
L. crispatus C0176A1 (pulA –) Statistic summary											L. crispatus MV-1A-US (pulA +) Statistic summary
Hours	MRS + Glucose			MRS + Maltose			MRS + Glycogen				MRS + Glycogen
Trial #	Mean	Stdev	n	Mean	Stdev	n	Mean	Stdev	n		Mean	Stdev	n
0	0.0553333	0.0130512	3	0.0519167	0.0102845	3	0.0356667	0.0064291	3		0.043	0.006245	3
0.25	0.056	0.0115326	3	0.0499167	0.00667239	3	0.037	0.0052915	3		0.045	0.00655744	3
0.5	0.0576667	0.0105987	3	0.0511667	0.00575181	3	0.039	0.00608276	3		0.045	0.005	3
0.75	0.0586667	0.0115902	3	0.0525833	0.00563656	3	0.043	0.0052915	3		0.0476667	0.00503322	3
1	0.0613333	0.0125033	3	0.0555833	0.00624667	3	0.0463333	0.00757188	3		0.0536667	0.00378594	3
1.25	0.0636667	0.0135031	3	0.05775	0.00651441	3	0.05	0.007	3		0.0603333	0.00404145	3
1.5	0.067	0.0145258	3	0.06175	0.00824242	3	0.0563333	0.0102144	3		0.072	0.00556776	3
1.75	0.07	0.017088	3	0.0655833	0.0102602	3	0.0663333	0.0149778	3		0.0866667	0.00776745	3
2	0.0746667	0.0196044	3	0.0695833	0.0120736	3	0.0773333	0.0150444	3		0.105667	0.0128582	3
2.25	0.0803333	0.0215484	3	0.0755833	0.0141517	3	0.0886667	0.0122202	3		0.126667	0.015308	3
2.5	0.085	0.0236432	3	0.0815833	0.0170593	3	0.097	0.0069282	3		0.152	0.0181934	3
2.75	0.0916667	0.0261598	3	0.0888333	0.0186033	3	0.105	0.00818535	3		0.182	0.0268514	3
3	0.098	0.0286182	3	0.0955833	0.0203414	3	0.11	0.0115326	3		0.222333	0.0409919	3
3.25	0.105667	0.0315647	3	0.10325	0.0222528	3	0.111	0.01	3		0.273667	0.0551392	3
3.5	0.113333	0.0350761	3	0.110583	0.0237175	3	0.112667	0.0100167	3		0.33	0.0623618	3
3.75	0.121333	0.038527	3	0.118167	0.0243738	3	0.113	0.009	3		0.377333	0.0557345	3
4	0.130667	0.043501	3	0.1245	0.0242848	3	0.113667	0.0090185	3		0.420333	0.0488501	3
4.25	0.141667	0.0480035	3	0.131083	0.0239326	3	0.114667	0.0090185	3		0.479667	0.0621638	3
4.5	0.154	0.0540278	3	0.137333	0.0250067	3	0.114667	0.0085049	3		0.557	0.0971236	3
4.75	0.167333	0.0626126	3	0.145583	0.0272171	3	0.115333	0.00802081	3		0.646667	0.126271	3
5	0.184	0.0717565	3	0.1535	0.0297867	3	0.115	0.008	3		0.740667	0.132308	3
5.25	0.202333	0.0823974	3	0.162417	0.0336083	3	0.115333	0.00750555	3		0.833667	0.127931	3
5.5	0.223667	0.0944528	3	0.172833	0.0408238	3	0.115	0.007	3		0.915	0.116923	3
5.75	0.248	0.108088	3	0.1835	0.0487673	3	0.115	0.00655744	3		0.989	0.0944616	3
6	0.277333	0.123127	3	0.196167	0.059549	3	0.114667	0.00650641	3		1.05433	0.0765136	3
6.25	0.309333	0.139055	3	0.210917	0.0708768	3	0.114667	0.0061101	3		1.108	0.0615386	3
6.5	0.345667	0.156516	3	0.2285	0.0850573	3	0.115	0.00556776	3		1.153	0.0502693	3
6.75	0.386333	0.17283	3	0.248417	0.0989117	3	0.114333	0.00503322	3		1.19333	0.0427707	3
7	0.431	0.189739	3	0.271167	0.116401	3	0.114333	0.00472582	3		1.22767	0.033546	3
7.25	0.478333	0.205695	3	0.295667	0.133332	3	0.114333	0.00472582	3		1.25733	0.0258908	3
7.5	0.528667	0.2196	3	0.323167	0.152809	3	0.114	0.0034641	3		1.284	0.021166	3
7.75	0.582333	0.230565	3	0.353583	0.171471	3	0.114	0.0043589	3		1.30633	0.0143643	3
8	0.634667	0.242001	3	0.38675	0.190312	3	0.114	0.0034641	3		1.32733	0.00960902	3
8.25	0.691	0.242	3	0.421917	0.210126	3	0.113667	0.00321455	3		1.34533	0.0080829	3
8.5	0.744	0.242514	3	0.459	0.226497	3	0.113333	0.00305505	3		1.36033	0.0061101	3
8.75	0.797	0.238057	3	0.498333	0.241738	3	0.113333	0.00305505	3		1.375	0.006245	3
9	0.847333	0.231651	3	0.5415	0.255363	3	0.113	0.003	3		1.38733	0.00832666	3
9.25	0.893667	0.222756	3	0.58525	0.26327	3	0.112667	0.00305505	3		1.39767	0.0120554	3
9.5	0.938667	0.214412	3	0.630083	0.269363	3	0.112333	0.00321455	3		1.407	0.015	3
9.75	0.980333	0.205636	3	0.676833	0.272096	3	0.112667	0.00305505	3		1.415	0.0185203	3
10	1.01933	0.198389	3	0.724917	0.272006	3	0.112333	0.00321455	3		1.42067	0.0205508	3
10.25	1.056	0.193316	3	0.771	0.270246	3	0.111667	0.00305505	3		1.42667	0.0230072	3
10.5	1.092	0.185591	3	0.817917	0.264414	3	0.112	0.0034641	3		1.42967	0.0241109	3
10.75	1.125	0.181865	3	0.8655	0.256458	3	0.112	0.00360555	3		1.435	0.0250599	3
11	1.15667	0.176103	3	0.912083	0.25123	3	0.111	0.00360555	3		1.43867	0.0266896	3
11.25	1.185	0.172879	3	0.954667	0.242607	3	0.110667	0.00404145	3		1.44133	0.0271539	3
11.5	1.21233	0.169677	3	0.9975	0.233965	3	0.110667	0.00404145	3		1.44233	0.0273922	3
11.75	1.239	0.166286	3	1.03775	0.22261	3	0.110333	0.00450925	3		1.44533	0.0281484	3
12	1.26433	0.16181	3	1.07542	0.216363	3	0.110333	0.00450925	3		1.446	0.0272213	3
12.25	1.28733	0.155918	3	1.111	0.208029	3	0.109667	0.0051316	3		1.44767	0.0286764	3
12.5	1.31067	0.150134	3	1.14583	0.199948	3	0.109667	0.00550757	3		1.449	0.0286182	3
12.75	1.33233	0.144462	3	1.17808	0.191625	3	0.109667	0.00550757	3		1.44933	0.028746	3
13	1.35267	0.138352	3	1.20992	0.182687	3	0.109	0.00556776	3		1.451	0.0286182	3
13.25	1.37133	0.132681	3	1.24033	0.175044	3	0.109333	0.00568624	3		1.45167	0.0280951	3
13.5	1.389	0.127012	3	1.26758	0.166628	3	0.109	0.00655744	3		1.45167	0.0286764	3
13.75	1.404	0.122772	3	1.29425	0.15633	3	0.108	0.006245	3		1.453	0.0296142	3
14	1.42033	0.117649	3	1.32025	0.14896	3	0.108	0.0072111	3		1.45433	0.0281484	3
14.25	1.433	0.112623	3	1.34383	0.13814	3	0.107333	0.00665833	3		1.45467	0.0296704	3
14.5	1.44633	0.106866	3	1.368	0.129418	3	0.107667	0.00680686	3		1.45633	0.0293655	3
14.75	1.45667	0.104711	3	1.38983	0.119902	3	0.107	0.0072111	3		1.45733	0.0291433	3
15	1.46733	0.100669	3	1.40925	0.111029	3	0.107	0.00793725	3		1.45867	0.0280951	3
15.25	1.47733	0.097079	3	1.42658	0.102853	3	0.107	0.00793725	3		1.459	0.0292062	3
15.5	1.486	0.0956399	3	1.44442	0.0950856	3	0.106333	0.00832666	3		1.46067	0.0286764	3
15.75	1.495	0.0910604	3	1.45975	0.088065	3	0.106	0.00888819	3		1.46133	0.0283784	3
16	1.503	0.088459	3	1.47492	0.0790934	3	0.106	0.0087178	3		1.46167	0.0296704	3
16.25	1.50933	0.087306	3	1.48825	0.0719561	3	0.105333	0.00907377	3		1.464	0.0286182	3
16.5	1.51733	0.0843347	3	1.50083	0.0658717	3	0.105333	0.00907377	3		1.46433	0.0291433	3
16.75	1.522	0.0812835	3	1.51417	0.0601754	3	0.105	0.00964365	3		1.466	0.0292062	3
17	1.52933	0.079758	3	1.52367	0.0554737	3	0.105	0.00964365	3		1.46667	0.0286764	3
17.25	1.53367	0.077861	3	1.53342	0.0512057	3	0.105	0.0104403	3		1.46867	0.0280951	3
17.5	1.539	0.0763348	3	1.54333	0.0464901	3	0.104667	0.0110151	3		1.46967	0.0286764	3
17.75	1.54367	0.0752618	3	1.552	0.0418688	3	0.104333	0.00986577	3		1.471	0.0282135	3
18	1.548	0.0741148	3	1.55992	0.0373868	3	0.103667	0.0110151	3		1.472	0.0286182	3
18.25	1.55233	0.0738196	3	1.56725	0.036162	3	0.103333	0.0115902	3		1.47333	0.0281484	3
18.5	1.55633	0.0712203	3	1.574	0.0322335	3	0.103333	0.0115902	3		1.47533	0.0281484	3
18.75	1.56033	0.0712203	3	1.58042	0.0312813	3	0.103333	0.0115902	3		1.47633	0.0285715	3
19	1.56233	0.0708543	3	1.586	0.0298161	3	0.102667	0.0119304	3		1.47733	0.0271539	3
19.25	1.56567	0.0706847	3	1.59017	0.0292418	3	0.102667	0.0118462	3		1.47867	0.0276827	3
19.5	1.56933	0.0688791	3	1.59583	0.0274515	3	0.102667	0.012741	3		1.48033	0.0271539	3
19.75	1.57167	0.0687047	3	1.60025	0.0281325	3	0.102	0.013	3		1.48167	0.0270986	3
20	1.574	0.0681689	3	1.60492	0.0281828	3	0.102	0.013	3		1.48267	0.0276827	3
20.25	1.57667	0.0683398	3	1.60842	0.028784	3	0.101667	0.0135769	3		1.48433	0.0265769	3
20.5	1.58	0.0674463	3	1.61225	0.0284286	3	0.101667	0.0135769	3		1.48567	0.0266896	3
20.75	1.58233	0.0669054	3	1.61558	0.0292835	3	0.101	0.0138924	3		1.48633	0.0261598	3
21	1.58467	0.0673523	3	1.61867	0.0295014	3	0.101	0.0147309	3		1.48833	0.0261598	3
21.25	1.58667	0.0663652	3	1.62158	0.0312293	3	0.101	0.0147309	3		1.48967	0.0261024	3
21.5	1.58967	0.0653784	3	1.62383	0.0333329	3	0.100333	0.0150444	3		1.492	0.0266271	3
21.75	1.59033	0.0652865	3	1.626	0.036428	3	0.1	0.0147309	3		1.49233	0.0251661	3
22	1.594	0.0632218	3	1.62833	0.0358097	3	0.100333	0.015885	3		1.49433	0.0261598	3
22.25	1.59633	0.0633114	3	1.62967	0.0395517	3	0.100333	0.015885	3		1.49567	0.025697	3
22.5	1.59733	0.062963	3	1.63017	0.0430126	3	0.0996667	0.0161967	3		1.49633	0.0251661	3
22.75	1.59933	0.062963	3	1.63217	0.0456353	3	0.099	0.0164621	3		1.49833	0.0261598	3
23	1.60067	0.0624206	3	1.63233	0.0479618	3	0.0993333	0.0167432	3		1.499	0.0250599	3
23.25	1.60233	0.062963	3	1.633	0.0520481	3	0.099	0.0164621	3		1.50033	0.0251661	3
23.5	1.607	0.0596322	3	1.63367	0.0552479	3	0.0986667	0.0170392	3		1.50233	0.0251661	3
23.75	1.61	0.0560446	3	1.63325	0.0585934	3	0.0986667	0.0170392	3		1.504	0.0266271	3
24	1.61067	0.0572043	3	1.63167	0.0639557	3	0.0986667	0.0170392	3		1.50433	0.0245832	3

## Sheet: Panel c
L. crispatus C0176A1
Hours	MRS + Glycogen			MRS + Glycogen Comp LC			MRS + Glycogen LC Boiled
Trial #	1	2	3	1	2	3	1	2	3
0	0.031	0.033	0.043	0.014	0.044	0.04	0.021	0.035	0.052
0.25	0.033	0.035	0.043	0.016	0.043	0.043	0.023	0.035	0.054
0.5	0.035	0.036	0.046	0.018	0.046	0.05	0.024	0.036	0.058
0.75	0.041	0.039	0.049	0.021	0.056	0.061	0.026	0.038	0.064
1	0.043	0.041	0.055	0.025	0.066	0.072	0.028	0.041	0.067
1.25	0.047	0.045	0.058	0.028	0.073	0.081	0.03	0.045	0.071
1.5	0.049	0.052	0.068	0.033	0.086	0.099	0.034	0.052	0.082
1.75	0.054	0.062	0.083	0.039	0.102	0.122	0.039	0.064	0.098
2	0.063	0.076	0.093	0.049	0.126	0.148	0.047	0.079	0.111
2.25	0.078	0.086	0.102	0.062	0.144	0.165	0.06	0.087	0.127
2.5	0.093	0.093	0.105	0.078	0.161	0.187	0.072	0.094	0.142
2.75	0.112	0.096	0.107	0.098	0.186	0.223	0.089	0.097	0.154
3	0.122	0.099	0.109	0.119	0.224	0.267	0.1	0.1	0.162
3.25	0.121	0.101	0.111	0.131	0.267	0.314	0.106	0.102	0.167
3.5	0.123	0.103	0.112	0.154	0.314	0.36	0.108	0.105	0.171
3.75	0.122	0.104	0.113	0.189	0.36	0.406	0.111	0.104	0.174
4	0.123	0.105	0.113	0.23	0.406	0.451	0.113	0.104	0.177
4.25	0.124	0.106	0.114	0.277	0.451	0.495	0.114	0.106	0.179
4.5	0.123	0.106	0.115	0.327	0.49	0.536	0.114	0.107	0.181
4.75	0.123	0.107	0.116	0.379	0.535	0.58	0.115	0.108	0.183
5	0.123	0.107	0.115	0.429	0.574	0.622	0.115	0.107	0.184
5.25	0.123	0.108	0.115	0.478	0.61	0.655	0.116	0.108	0.186
5.5	0.122	0.108	0.115	0.526	0.649	0.691	0.117	0.108	0.189
5.75	0.121	0.108	0.116	0.572	0.677	0.717	0.117	0.109	0.19
6	0.121	0.108	0.115	0.616	0.709	0.746	0.116	0.109	0.193
6.25	0.12	0.108	0.116	0.653	0.737	0.773	0.117	0.109	0.195
6.5	0.12	0.109	0.116	0.691	0.762	0.803	0.117	0.108	0.196
6.75	0.119	0.109	0.115	0.727	0.791	0.828	0.118	0.11	0.198
7	0.118	0.109	0.116	0.761	0.816	0.858	0.118	0.109	0.201
7.25	0.118	0.109	0.116	0.795	0.846	0.877	0.118	0.109	0.203
7.5	0.116	0.11	0.116	0.827	0.869	0.902	0.117	0.11	0.204
7.75	0.117	0.109	0.116	0.859	0.889	0.925	0.118	0.109	0.207
8	0.116	0.11	0.116	0.889	0.914	0.947	0.118	0.11	0.209
8.25	0.115	0.11	0.116	0.917	0.935	0.968	0.118	0.109	0.21
8.5	0.114	0.11	0.116	0.943	0.958	0.986	0.118	0.11	0.213
8.75	0.114	0.11	0.116	0.968	0.98	1.008	0.118	0.109	0.215
9	0.113	0.11	0.116	0.991	1.003	1.034	0.117	0.109	0.217
9.25	0.112	0.11	0.116	1.018	1.025	1.05	0.118	0.109	0.219
9.5	0.111	0.11	0.116	1.042	1.044	1.069	0.117	0.11	0.221
9.75	0.112	0.11	0.116	1.067	1.065	1.088	0.118	0.109	0.223
10	0.111	0.11	0.116	1.091	1.085	1.107	0.118	0.11	0.225
10.25	0.109	0.111	0.115	1.113	1.103	1.125	0.118	0.11	0.227
10.5	0.11	0.11	0.116	1.137	1.122	1.141	0.118	0.11	0.228
10.75	0.109	0.111	0.116	1.158	1.142	1.158	0.118	0.11	0.23
11	0.108	0.11	0.115	1.18	1.158	1.178	0.117	0.109	0.232
11.25	0.107	0.11	0.115	1.2	1.175	1.19	0.117	0.109	0.233
11.5	0.107	0.11	0.115	1.22	1.191	1.207	0.117	0.109	0.236
11.75	0.106	0.11	0.115	1.238	1.21	1.219	0.117	0.109	0.237
12	0.106	0.11	0.115	1.255	1.223	1.232	0.117	0.109	0.239
12.25	0.104	0.111	0.114	1.273	1.238	1.246	0.117	0.108	0.241
12.5	0.104	0.11	0.115	1.288	1.252	1.257	0.117	0.109	0.243
12.75	0.104	0.11	0.115	1.304	1.263	1.267	0.117	0.108	0.244
13	0.103	0.11	0.114	1.319	1.279	1.278	0.116	0.109	0.246
13.25	0.103	0.111	0.114	1.333	1.289	1.286	0.116	0.108	0.248
13.5	0.102	0.11	0.115	1.345	1.299	1.295	0.116	0.109	0.25
13.75	0.101	0.11	0.113	1.355	1.311	1.304	0.115	0.108	0.251
14	0.1	0.11	0.114	1.368	1.319	1.311	0.116	0.109	0.253
14.25	0.1	0.109	0.113	1.375	1.326	1.319	0.116	0.108	0.254
14.5	0.1	0.11	0.113	1.387	1.335	1.327	0.116	0.108	0.255
14.75	0.099	0.109	0.113	1.394	1.343	1.333	0.116	0.108	0.257
15	0.098	0.11	0.113	1.402	1.351	1.339	0.116	0.108	0.259
15.25	0.098	0.11	0.113	1.41	1.356	1.344	0.115	0.108	0.261
15.5	0.097	0.109	0.113	1.415	1.362	1.351	0.115	0.107	0.262
15.75	0.096	0.109	0.113	1.423	1.368	1.354	0.115	0.108	0.264
16	0.096	0.11	0.112	1.431	1.373	1.359	0.114	0.107	0.266
16.25	0.095	0.109	0.112	1.434	1.379	1.363	0.114	0.108	0.267
16.5	0.095	0.109	0.112	1.442	1.384	1.368	0.114	0.107	0.268
16.75	0.094	0.109	0.112	1.446	1.389	1.37	0.114	0.107	0.27
17	0.094	0.109	0.112	1.453	1.391	1.375	0.114	0.107	0.272
17.25	0.093	0.11	0.112	1.456	1.398	1.378	0.114	0.107	0.273
17.5	0.092	0.11	0.112	1.459	1.402	1.382	0.113	0.107	0.274
17.75	0.093	0.109	0.111	1.465	1.405	1.385	0.113	0.107	0.276
18	0.091	0.109	0.111	1.469	1.41	1.389	0.114	0.107	0.277
18.25	0.09	0.109	0.111	1.471	1.415	1.392	0.114	0.107	0.279
18.5	0.09	0.109	0.111	1.476	1.418	1.395	0.114	0.107	0.28
18.75	0.09	0.109	0.111	1.478	1.421	1.398	0.114	0.106	0.281
19	0.089	0.108	0.111	1.481	1.423	1.401	0.113	0.106	0.281
19.25	0.089	0.109	0.11	1.485	1.427	1.405	0.113	0.106	0.283
19.5	0.088	0.109	0.111	1.49	1.429	1.405	0.113	0.106	0.285
19.75	0.087	0.109	0.11	1.492	1.432	1.41	0.112	0.107	0.285
20	0.087	0.109	0.11	1.495	1.436	1.411	0.113	0.107	0.287
20.25	0.086	0.109	0.11	1.497	1.438	1.414	0.113	0.106	0.287
20.5	0.086	0.109	0.11	1.5	1.439	1.417	0.112	0.106	0.288
20.75	0.085	0.108	0.11	1.502	1.442	1.419	0.112	0.106	0.289
21	0.084	0.109	0.11	1.506	1.446	1.422	0.112	0.107	0.291
21.25	0.084	0.109	0.11	1.508	1.449	1.425	0.112	0.106	0.292
21.5	0.083	0.108	0.11	1.51	1.451	1.427	0.112	0.106	0.292
21.75	0.083	0.108	0.109	1.512	1.452	1.429	0.112	0.105	0.293
22	0.082	0.109	0.11	1.515	1.456	1.432	0.112	0.106	0.294
22.25	0.082	0.109	0.11	1.515	1.458	1.434	0.111	0.106	0.296
22.5	0.081	0.108	0.11	1.518	1.459	1.435	0.111	0.105	0.297
22.75	0.08	0.108	0.109	1.521	1.462	1.438	0.111	0.106	0.297
23	0.08	0.109	0.109	1.522	1.463	1.439	0.112	0.105	0.298
23.25	0.08	0.108	0.109	1.524	1.464	1.441	0.111	0.105	0.299
23.5	0.079	0.108	0.109	1.527	1.469	1.444	0.111	0.106	0.3
23.75	0.079	0.108	0.109	1.53	1.469	1.446	0.11	0.105	0.3
24	0.079	0.108	0.109	1.528	1.472	1.448	0.11	0.105	0.301

## Sheet: Panel c stats
Hours	MRS + Glycogen			MRS + Glycogen Comp LC			LC Boiled
	Mean	Std dev	n	Mean	Std dev	n	Mean	Std dev	n
0	0.0356667	0.0064291	3	0.0326667	0.0162891	3	0.036	0.0155242	3
0.25	0.037	0.0052915	3	0.034	0.0155885	3	0.0373333	0.0156312	3
0.5	0.039	0.00608276	3	0.038	0.0174356	3	0.0393333	0.0172434	3
0.75	0.043	0.0052915	3	0.046	0.0217945	3	0.0426667	0.0194251	3
1	0.0463333	0.00757188	3	0.0543333	0.0255799	3	0.0453333	0.0198578	3
1.25	0.05	0.007	3	0.0606667	0.0285715	3	0.0486667	0.0207445	3
1.5	0.0563333	0.0102144	3	0.0726667	0.0349619	3	0.056	0.0242487	3
1.75	0.0663333	0.0149778	3	0.0876667	0.0433167	3	0.067	0.0296142	3
2	0.0773333	0.0150444	3	0.107667	0.051984	3	0.079	0.032	3
2.25	0.0886667	0.0122202	3	0.123667	0.0544273	3	0.0913333	0.0337095	3
2.5	0.097	0.0069282	3	0.142	0.0569298	3	0.102667	0.0357957	3
2.75	0.105	0.00818535	3	0.169	0.0642106	3	0.113333	0.0354448	3
3	0.11	0.0115326	3	0.203333	0.0761337	3	0.120667	0.0357957	3
3.25	0.111	0.01	3	0.237333	0.0950386	3	0.125	0.036428	3
3.5	0.112667	0.0100167	3	0.276	0.10813	3	0.128	0.0372693	3
3.75	0.113	0.009	3	0.318333	0.114343	3	0.129667	0.038553	3
4	0.113667	0.0090185	3	0.362333	0.116792	3	0.131333	0.0398037	3
4.25	0.114667	0.0090185	3	0.407667	0.115279	3	0.133	0.0400375	3
4.5	0.114667	0.0085049	3	0.451	0.109823	3	0.134	0.0408534	3
4.75	0.115333	0.00802081	3	0.498	0.105485	3	0.135333	0.0414287	3
5	0.115	0.008	3	0.541667	0.100481	3	0.135333	0.042336	3
5.25	0.115333	0.00750555	3	0.581	0.0919946	3	0.136667	0.0429108	3
5.5	0.115	0.007	3	0.622	0.0857496	3	0.138	0.0443959	3
5.75	0.115	0.00655744	3	0.655333	0.0748888	3	0.138667	0.0446356	3
6	0.114667	0.00650641	3	0.690333	0.0669801	3	0.139333	0.0466083	3
6.25	0.114667	0.0061101	3	0.721	0.0615792	3	0.140333	0.0475114	3
6.5	0.115	0.00556776	3	0.752	0.0566657	3	0.140333	0.0484183	3
6.75	0.114333	0.00503322	3	0.782	0.0510979	3	0.142	0.0486621	3
7	0.114333	0.00472582	3	0.811667	0.048645	3	0.142667	0.0507182	3
7.25	0.114333	0.00472582	3	0.839333	0.0414045	3	0.143333	0.0518684	3
7.5	0.114	0.0034641	3	0.866	0.0375899	3	0.143667	0.0523673	3
7.75	0.114	0.0043589	3	0.891	0.0330454	3	0.144667	0.0541695	3
8	0.114	0.0034641	3	0.916667	0.0290918	3	0.145667	0.0549939	3
8.25	0.113667	0.00321455	3	0.94	0.025865	3	0.145667	0.0558957	3
8.5	0.113333	0.00305505	3	0.962333	0.0218251	3	0.147	0.0572975	3
8.75	0.113333	0.00305505	3	0.985333	0.0205264	3	0.147333	0.0587736	3
9	0.113	0.003	3	1.00933	0.0221886	3	0.147667	0.0601775	3
9.25	0.112667	0.00305505	3	1.031	0.0168226	3	0.148667	0.0610765	3
9.5	0.112333	0.00321455	3	1.05167	0.0150444	3	0.149333	0.0621638	3
9.75	0.112667	0.00305505	3	1.07333	0.012741	3	0.15	0.0633798	3
10	0.112333	0.00321455	3	1.09433	0.0113725	3	0.151	0.0642106	3
10.25	0.111667	0.00305505	3	1.11367	0.0110151	3	0.151667	0.0653631	3
10.5	0.112	0.0034641	3	1.13333	0.0100167	3	0.152	0.0659394	3
10.75	0.112	0.00360555	3	1.15267	0.0092376	3	0.152667	0.067092	3
11	0.111	0.00360555	3	1.172	0.0121655	3	0.152667	0.068821	3
11.25	0.110667	0.00404145	3	1.18833	0.0125831	3	0.153	0.0693974	3
11.5	0.110667	0.00404145	3	1.206	0.0145258	3	0.154	0.0711266	3
11.75	0.110333	0.00450925	3	1.22233	0.0142945	3	0.154333	0.0717031	3
12	0.110333	0.00450925	3	1.23667	0.0165025	3	0.155	0.072856	3
12.25	0.109667	0.0051316	3	1.25233	0.0183394	3	0.155333	0.0743259	3
12.5	0.109667	0.00550757	3	1.26567	0.0195021	3	0.156333	0.075162	3
12.75	0.109667	0.00550757	3	1.278	0.0226053	3	0.156333	0.0760548	3
13	0.109	0.00556776	3	1.292	0.023388	3	0.157	0.0771557	3
13.25	0.109333	0.00568624	3	1.30267	0.0263122	3	0.157333	0.0786215	3
13.5	0.109	0.00655744	3	1.313	0.0277849	3	0.158333	0.0794628	3
13.75	0.108	0.006245	3	1.32333	0.0276466	3	0.158	0.0806164	3
14	0.108	0.0072111	3	1.33267	0.0308599	3	0.159333	0.0811932	3
14.25	0.107333	0.00665833	3	1.34	0.0305123	3	0.159333	0.0820813	3
14.5	0.107667	0.00680686	3	1.34967	0.0325781	3	0.159667	0.0826579	3
14.75	0.107	0.0072111	3	1.35667	0.0327159	3	0.160333	0.0838113	3
15	0.107	0.00793725	3	1.364	0.0334515	3	0.161	0.0849647	3
15.25	0.107	0.00793725	3	1.37	0.0351568	3	0.161333	0.0863848	3
15.5	0.106333	0.00832666	3	1.376	0.0342199	3	0.161333	0.0872716	3
15.75	0.106	0.00888819	3	1.38167	0.0364737	3	0.162333	0.0881155	3
16	0.106	0.0087178	3	1.38767	0.038175	3	0.162333	0.0898462	3
16.25	0.105333	0.00907377	3	1.392	0.0372424	3	0.163	0.0901166	3
16.5	0.105333	0.00907377	3	1.398	0.0389358	3	0.163	0.091	3
16.75	0.105	0.00964365	3	1.40167	0.0395517	3	0.163667	0.0921539	3
17	0.105	0.00964365	3	1.40633	0.0411987	3	0.164333	0.0933077	3
17.25	0.105	0.0104403	3	1.41067	0.0405134	3	0.164667	0.0938847	3
17.5	0.104667	0.0110151	3	1.41433	0.0399541	3	0.164667	0.094733	3
17.75	0.104333	0.00986577	3	1.41833	0.0416333	3	0.165333	0.0958871	3
18	0.103667	0.0110151	3	1.42267	0.0414769	3	0.166	0.0961925	3
18.25	0.103333	0.0115902	3	1.426	0.0406325	3	0.166667	0.0973465	3
18.5	0.103333	0.0115902	3	1.42967	0.0417413	3	0.167	0.0979234	3
18.75	0.103333	0.0115902	3	1.43233	0.0411866	3	0.167	0.0988079	3
19	0.102667	0.0119304	3	1.435	0.041328	3	0.166667	0.0990774	3
19.25	0.102667	0.0118462	3	1.439	0.041328	3	0.167333	0.100231	3
19.5	0.102667	0.012741	3	1.44133	0.0438216	3	0.168	0.101385	3
19.75	0.102	0.013	3	1.44467	0.0424421	3	0.168	0.101356	3
20	0.102	0.013	3	1.44733	0.0431316	3	0.169	0.102235	3
20.25	0.101667	0.0135769	3	1.44967	0.0427122	3	0.168667	0.102539	3
20.5	0.101667	0.0135769	3	1.452	0.043	3	0.168667	0.103389	3
20.75	0.101	0.0138924	3	1.45433	0.0428525	3	0.169	0.103966	3
21	0.101	0.0147309	3	1.458	0.0432666	3	0.17	0.104819	3
21.25	0.101	0.0147309	3	1.46067	0.0427122	3	0.17	0.105698	3
21.5	0.100333	0.0150444	3	1.46267	0.0427122	3	0.17	0.105698	3
21.75	0.1	0.0147309	3	1.46433	0.0428525	3	0.17	0.106579	3
22	0.100333	0.015885	3	1.46767	0.0427122	3	0.170667	0.106852	3
22.25	0.100333	0.015885	3	1.469	0.0416053	3	0.171	0.108282	3
22.5	0.0996667	0.0161967	3	1.47067	0.0427122	3	0.171	0.10916	3
22.75	0.099	0.0164621	3	1.47367	0.0427122	3	0.171333	0.108859	3
23	0.0993333	0.0167432	3	1.47467	0.0427122	3	0.171667	0.109464	3
23.25	0.099	0.0164621	3	1.47633	0.0428525	3	0.171667	0.110315	3
23.5	0.0986667	0.0170392	3	1.48	0.0425793	3	0.172333	0.110591	3
23.75	0.0986667	0.0170392	3	1.48167	0.0434089	3	0.171667	0.111168	3
24	0.0986667	0.0170392	3	1.48267	0.0410528	3	0.172	0.111745	3

## Sheet: Panel d
Carbon source	Glucose	Maltose	Glycogen
Trial #	none	none	L. crispatus PulA	G. vaginalis PulA	L. iners PulA	M. mulieris PulA	P. bivia PulA	P. bivia GH 13	No Enzyme
1	1.549	1.558	1.528	1.43	1.517	1.252	0.913	0.896	0.079
2	1.662	1.673	1.472	1.403	1.475	1.216	0.875	0.739	0.108
3	1.621	1.664	1.448	1.344	1.418	0.867	0.916	1.122	0.109

## Sheet: Panel d stats
Carbon source	Glucose	Maltose	Glycogen
Trial #	none	none	L. crispatus PulA	G. vaginalis PulA	L. iners PulA	M. mulieris PulA	P. bivia PulA	P. bivia GH 13	No Enzyme
Number of values	3	3	3	3	3	3	3	3	3
Mean	1.611	1.632	1.483	1.392	1.47	1.112	0.9013	0.919	0.09867
Std. Deviation	0.0572	0.06396	0.04105	0.04398	0.04969	0.2127	0.02285	0.1925	0.01704
Std. Error of Mean	0.03303	0.03692	0.0237	0.02539	0.02869	0.1228	0.0132	0.1112	0.009838
