# Supplementary material for: Bacterial amylases enable glycogen degradation by the vaginal microbiome
Source: Nat Microbiol. 2023 Aug 10;8(9):1641–52. doi: 10.1038/s41564-023-01447-2 (PMC10465358; doi:10.1038/s41564-023-01447-2)
Supplement: Source Data Fig. 2 — Statistical source data. [file 41564_2023_1447_MOESM5_ESM.xlsx]

## Sheet: Trial replicate data
PH	G. vaginalis PulA			L. crispatus PulA			L. iners PulA			M. mulieris PulA			P. bivia PulA			P. bivia GH 13
Trial #	1	2	3	1	2	3	1	2	3	1	2	3	1	2	3	1	2	3
2.5	0.544906	0.136155	2.3399	0.227235	0.294827	-0.217008	0.0992508	-0.0975752	0.0485088	0.052311	-0.0312241	-0.0286404	0.0325982	0.0394424	0.0244781	0.0310906	0.0432413	0.0193744
3	5.15241	0.0605132	0.187192	1.4004	1.49098	0.421182	0.566199	0.421182	0.505418	0.236747	0.119616	-0.00296629	0.0704085	0.0879031	0.0517806	0.061302	0.0401527	0.0480147
3.3	1.18063	-0.0910702	2.3867	12.3552	7.05009	6.81321	0.255903	0.722026	0.589655	0.136869	0.0215446	0.0808669	0.382236	0.382631	0.358104	0.0346136	0.0293186	0.0320417
4	0.234868	-0.635389	-0.423592	18.2189	24.5128	20.1182	22.4328	23.3039	24.5798	0.138983	0.0876058	0.197113	0.423825	0.417812	0.419646	0.0136227	0.196552	0.0241478
4.5	0.0589113	1.54433	2.2995	48.8237	39.8775	40.7185	33.1151	33.7586	32.8642	11.4676	10.7115	10.1758	0.429306	0.449773	0.426979	0.578656	0.61661	0.583105
5	169.148	147.882	139.13	58.6794	56.9606	57.4273	36.5274	35.7562	42.7078	12.9012	12.312	12.5563	0.412718	0.434313	0.412362	0.994812	0.951029	1.03487
5.5	375.622	370.687	349.628	64.5142	57.6093	62.5004	39.851	44.549	42.1483	13.9131	13.0954	13.4913	0.340118	0.346856	0.331304	1.16445	1.21132	1.21665
6	399.189	442.522	382.398	65.7448	62.0738	58.9332	42.0214	47.2987	47.9967	13.1235	12.2968	12.7382	0.279825	0.312355	0.321806	1.12243	1.17747	1.23492
6.5	327.58	346.65	353.639	46.7714	43.1954	45.6675	32.2243	35.336	36.8493	12.5743	12.3002	12.5344	0.249865	0.244998	0.255266	0.972001	0.988302	1.04186
7	254.076	284.639	264.382	22.6737	21.1184	22.4821	22.0025	23.4847	26.7019	11.5787	11.0872	10.9238	0.173082	0.185475	0.185635	0.58165	0.64132	0.604345
7.5	143.045	138.314	124.007	7.09712	8.73415	8.01754	7.71163	10.161	9.15349	9.97505	10.1589	10.0073	0.118762	0.127953	0.121354	0.276557	0.339192	0.326681
8	56.5843	54.2857	52.6011	1.75194	1.07562	0.817093	0.933804	1.42962	1.38388	7.65702	7.96539	8.0193	0.0830341	0.100588	0.0755098	0.143651	0.1783	0.149679

## Sheet: Statistics summary
	G. vaginalis PulA			L. crispatus PulA			L. iners PulA			M. mulieris PulA			P. bivia PulA			P. bivia GH 13
PH	Mean	Std Dev	n	Mean	Std Dev	n	Mean	Std Dev	n	Mean	Std Dev	n	Mean	Std Dev	n	Mean	Std Dev	n
2.5	1.00699	1.17229	3	0.101685	0.278057	3	0.0167281	0.102189	3	-0.00251781	0.0475007	3	0.0321729	0.00749123	3	0.0312354	0.0119341	3
3	1.80004	2.90393	3	1.10419	0.593233	3	0.4976	0.0728242	3	0.117799	0.119867	3	0.0700308	0.0180642	3	0.0498231	0.01069	3
3.3	1.15875	1.23903	3	8.73951	3.13354	3	0.522528	0.240202	3	0.0797603	0.0576703	3	0.374324	0.0140482	3	0.0319913	0.00264786	3
4	-0.274704	0.453831	3	20.95	3.22831	3	23.4388	1.07984	3	0.141234	0.0547883	3	0.420428	0.00308158	3	0.0781073	0.102711	3
4.5	1.30092	1.13996	3	43.1399	4.94028	3	33.246	0.461321	3	10.7849	0.649023	3	0.435353	0.0125422	3	0.59279	0.0207482	3
5	152.053	15.4375	3	57.6891	0.888779	3	38.3305	3.81048	3	12.5898	0.296036	3	0.419798	0.0125717	3	0.993569	0.0419328	3
5.5	365.312	13.8055	3	61.5413	3.55098	3	42.1828	2.3492	3	13.4999	0.408922	3	0.339426	0.00779865	3	1.19747	0.0287267	3
6	408.036	31.0229	3	62.2506	3.40922	3	45.7723	3.26703	3	12.7195	0.413666	3	0.304662	0.022022	3	1.17827	0.0562492	3
6.5	342.623	13.4885	3	45.2114	1.8311	3	34.8032	2.35809	3	12.4696	0.148066	3	0.250043	0.00513615	3	1.00072	0.0365457	3
7	267.699	15.5491	3	22.0914	0.848071	3	24.063	2.40247	3	11.1966	0.340893	3	0.181397	0.00720172	3	0.609105	0.0301181	3
7.5	135.122	9.91212	3	7.9496	0.820629	3	9.00872	1.2311	3	10.0471	0.0981751	3	0.12269	0.00473909	3	0.314143	0.0331462	3
8	54.4904	1.99947	3	1.21488	0.482731	3	1.2491	0.274014	3	7.88057	0.195467	3	0.0863773	0.0128691	3	0.15721	0.0185116	3
