# Supplementary material for: Bacterial amylases enable glycogen degradation by the vaginal microbiome
Source: Nat Microbiol. 2023 Aug 10;8(9):1641–52. doi: 10.1038/s41564-023-01447-2 (PMC10465358; doi:10.1038/s41564-023-01447-2)
Supplement: Source Data Fig. 3 — Statistical source data. [file 41564_2023_1447_MOESM6_ESM.xlsx]

## Sheet: replicate data
Glycogen Breakdown Products
Enzyme	Glucose			Maltose			Maltotriose			Maltotetraose			Maltopentaose
Trial #	1	2	3	1	2	3	1	2	3	1	2	3	1	2	3
MM	50.3	26.7	12.2	2870	1170	525	2460	1070	615	1490	897	803	116	41.7	43.8
LC	58.1	48.7	40.5	3570	2590	2930	7630	6460	5640	4320	4400	2960	283	70.4	72.4
LI	284	295	296	4130	3530	6210	9540	8510	7240	1460	1660	608	164	54.5	61.6
PBG	543	537	508	3430	3190	3530	45.4	44.3	48.8	25.2	17.4	29.4	5.49	-0.485	0.434
PBP	7.51	0.203	0.23	426	303	968	1280	630	801	963	620	168	34.5	7.1	1.06
GV	685	784	646	4530	4800	4630	8220	7910	7030	62.9	52.6	113	42.1	16.8	19.2
HA	1010	1400	952	4930	6290	7390	11.6	39.3	14.4	65	32.4	140	263	97.4	93.9
Amylose Breakdown Products
Enzyme	Glucose			Maltose			Maltotriose			Maltotetraose			Maltopentaose
Trial #	1	2	3	1	2	3	1	2	3	1	2	3	1	2	3
MM	43	8.29	1.44	1540	960	257	1010	551	162	19.2	29.3	48.9	20.3	0.778	0.743
LC	54.8	30.5	32.5	3140	2430	2390	5720	5340	4170	5580	6810	4080	223	61.9	58.8
LI	154	219	166	4020	3730	4750	6260	6780	6090	2910	4980	2170	36.9	10.8	19.7
PBG	2100	2460	1750	12600	13500	14000	24.8	25.8	40.3	11.6	14.4	66.8	11	0.715	3.95
PBP	-180	-94.4	0.912	204	126	269	278	169	213	78.7	27.1	67.4	5.86	-0.317	-0.103
GV	650	684	517	6170	6730	7150	6370	6680	6110	16.5	19.2	44	11.6	0.469	2.52
HA	1440	1780	1190	11300	13400	13000	26.5	30.6	37.8	3.79	5.47	11.3	7.52	0.81	1.77
Pullulan Breakdown Products
Enzyme	Glucose			Maltose			Maltotriose			Maltotetraose			Maltopentaose
Trial #	1	2	3	1	2	3	1	2	3	1	2	3	1	2	3
MM	193	88.1	26.2	1920	1079.26	331	13300	9170	8040	385	448	210	176	39	38.1
LC	71.6	34.5	33.9	1110	666.576	832	13400	10100	8060	441	526	261	155	36.9	41.3
LI	90.7	55.9	110	1180	863.762	1530	13600	10300	8350	334	374	394	196	50.1	52.1
PBG	139	97	71.1	763	912.255	764	14900	14100	9260	368	249	363	94.7	25.3	26.4
PBP	15.7	9.55	24.2	235	186.659	430	12900	9170	7830	402	313	362	90.2	27.8	32.1
GV	355	409	258	1860	1963.08	1570	13000	8250	7780	128	88.4	238	238	54.8	56.7
HA	46.5	42.1	30.4	311	343.704	262	15.7	24.7	13.7	44.4	28.8	92.3	180	86.7	56.4

## Sheet: Statistics summary
Glycogen Breakdown
	Glucose			Maltose			Maltotriose			Maltotetraose			Maltopentaose
Enzyme	Mean	Std dev	n	Mean	Std dev	n	Mean	Std dev	n	Mean	Std dev	n	Mean	Std dev	n
MM	29.7333	19.2303	3	1521.67	1211.41	3	1381.67	961.175	3	1063.33	372.481	3	67.1667	42.3039	3
LC	49.1	8.80682	3	3030	497.594	3	6576.67	1000.12	3	3893.33	809.28	3	141.933	122.171	3
LI	291.667	6.65833	3	4623.33	1406.46	3	8430	1152.09	3	1242.67	558.66	3	93.3667	61.2732	3
PBG	529.333	18.7172	3	3383.33	174.738	3	46.1667	2.34592	3	24	6.08933	3	1.813	3.21736	3
PBP	2.64767	4.21093	3	565.667	353.817	3	903.667	336.943	3	583.667	398.743	3	14.22	17.8208	3
GV	705	71.1407	3	4653.33	136.504	3	7720	617.333	3	76.1667	32.3117	3	26.0333	13.9658	3
HA	1120.67	243.642	3	6203.33	1232.29	3	21.7667	15.2487	3	79.1333	55.1748	3	151.433	96.6354	3
Amylose Breakdown
	Glucose			Maltose			Maltotriose			Maltotetraose			Maltopentaose
Enzyme	Mean	Std dev	n	Mean	Std dev	n	Mean	Std dev	n	Mean	Std dev	n	Mean	Std dev	n
MM	17.5767	22.2821	3	919	642.482	3	574.333	424.481	3	32.4667	15.1011	3	7.27367	11.2811	3
LC	39.2667	13.4894	3	2653.33	421.94	3	5076.67	807.857	3	5490	1367.22	3	114.567	93.9188	3
LI	179.667	34.5881	3	4166.67	525.579	3	6376.67	359.49	3	3353.33	1456.51	3	22.4667	13.2681	3
PBG	2103.33	355.012	3	13366.7	709.46	3	30.3	8.67468	3	30.9333	31.093	3	5.22167	5.2591	3
PBP	-91.1627	90.4994	3	199.667	71.5984	3	220	54.8361	3	57.7333	27.1242	3	1.81333	3.50615	3
GV	617	88.2553	3	6683.33	491.664	3	6386.67	285.365	3	26.5667	15.1579	3	4.863	5.92385	3
HA	1470	296.142	3	12566.7	1115.05	3	31.6333	5.72043	3	6.85333	3.94148	3	3.36667	3.62878	3
Pullulan Breakdown
	Glucose			Maltose			Maltotriose			Maltotetraose			Maltopentaose
Enzyme	Mean	Std dev	n	Mean	Std dev	n	Mean	Std dev	n	Mean	Std dev	n	Mean	Std dev	n
MM	102.433	84.3187	3	1110.09	794.948	3	10170	2768.92	3	347.667	123.314	3	84.3667	79.3581	3
LC	46.6667	21.595	3	869.525	224.081	3	10520	2694.66	3	409.333	135.308	3	77.7333	66.9511	3
LI	85.5333	27.4176	3	1191.25	333.261	3	10750	2653.77	3	367.333	30.5505	3	99.4	83.664	3
PBG	102.367	34.2667	3	813.085	85.8852	3	12753.3	3051.64	3	326.667	67.3078	3	48.8	39.7544	3
PBP	16.4833	7.35635	3	283.886	128.826	3	9966.67	2627.21	3	359	44.5758	3	50.0333	34.8517	3
GV	340.667	76.5136	3	1797.69	203.814	3	9676.67	2887.67	3	151.467	77.5116	3	116.5	105.226	3
HA	39.6667	8.32126	3	305.568	41.1221	3	18.0333	5.85947	3	55.1667	33.0908	3	107.7	64.4204	3
