# Supplementary material for: Bacterial amylases enable glycogen degradation by the vaginal microbiome
Source: Nat Microbiol. 2023 Aug 10;8(9):1641–52. doi: 10.1038/s41564-023-01447-2 (PMC10465358; doi:10.1038/s41564-023-01447-2)
Supplement: Source Data Fig. 4 — Statistical source data. [file 41564_2023_1447_MOESM7_ESM.xlsx]

## Sheet: Panel a
	CSTI n=39	CSTII n=16	CSTIII n=31	CSTIV n=83	CSTV n=9
	1.0679	0.619343	1.26934	0.967093	0.0259448
	1.01739	0.513327	1.23137	0.87225	0.158194
	0.990817	0.0532517	1.23128	0.778928	0.223407
	0.914239	0.00807652	1.21614	0.733488	0.00048304
	0.748616	0.00165882	0.879364	0.639713	0.00512514
	0.742043	0.00019438	0.682348	0.593719	0.00123998
	0.727067		0.249366	0.561829
	0.711007		0.142733	0.355065
	0.646078		0.133486	0.316946
	0.64362		0.0942852	0.300812
	0.621379		0.0917331	0.259941
	0.587135		0.0861884	0.252485
	0.574603		0.0694523	0.248042
	0.563565		0.0550407	0.207524
	0.545458		0.0487544	0.183205
	0.524648		0.0394263	0.157727
	0.438636		0.0344554	0.150775
	0.377168		0.025097	0.139794
	0.359655		0.016914	0.1247
	0.359614		0.0124702	0.0977722
	0.321162		0.00916887	0.0964243
	0.306602		0.00904778	0.082311
	0.288056		0.00859473	0.0784733
	0.265831		0.00451431	0.0575863
	0.215665		0.00373217	0.039199
	0.180051			0.0369403
	0.164662			0.0349702
	0.148385			0.0311054
	0.145663			0.0302788
	0.13712			0.0294346
	0.0625548			0.0289019
	0.0563256			0.0240891
	0.027037			0.0229698
	0.0240875			0.0228372
				0.0224067
				0.0203812
				0.0184759
				0.0169431
				0.0162556
				0.0154087
				0.012607
				0.0121351
				0.00842336
				0.00827129
				0.00825664
				0.00729701
				0.00702279
				0.00648788
				0.0063404
				0.00552863
				0.00533768
				0.00505123
				0.00464947
				0.00402675
				0.00345107
				0.00234002
				0.00225363
				0.00182487
				0.00118629
				0.0008877
				0.00082959

## Sheet: Panel a Stats
	CSTI n=39	CSTII n=16	CSTIII n=31	CSTIV n=83	CSTV n=9
Number of values	34	6	25	61	6
Mean	0.456	0.1993	0.3058	0.144	0.06907
Std. Deviation	0.3001	0.2869	0.4638	0.237	0.09697
Std. Error of Mean	0.05147	0.1171	0.09277	0.03035	0.03959
Number of families	1
Number of comparisons per family	4
Alpha	0.05
Dunnett's multiple comparisons test	Mean Diff.	95.00% CI of diff.	Below threshold?	Summary	Adjusted P Value	A-?
CSTI n=39 vs. CSTII n=16	0.2567	-0.08370 to 0.5971	No	ns	0.2056	B	CSTII n=16
CSTI n=39 vs. CSTIII n=31	0.1502	-0.05230 to 0.3527	No	ns	0.2186	C	CSTIII n=31
CSTI n=39 vs. CSTIV n=83	0.312	0.1475 to 0.4766	Yes	****	<0.0001	D	CSTIV n=83
CSTI n=39 vs. CSTV n=9	0.3869	0.04655 to 0.7273	Yes	*	0.0196	E	CSTV n=9
Test details	Mean 1	Mean 2	Mean Diff.	SE of diff.	n1	n2	q	DF
CSTI n=39 vs. CSTII n=16	0.456	0.1993	0.2567	0.1359	34	6	1.889	127
CSTI n=39 vs. CSTIII n=31	0.456	0.3058	0.1502	0.08087	34	25	1.858	127
CSTI n=39 vs. CSTIV n=83	0.456	0.144	0.312	0.06569	34	61	4.75	127
CSTI n=39 vs. CSTV n=9	0.456	0.06907	0.3869	0.1359	34	6	2.847	127

## Sheet: Panel b
cst		L. crispatus PulA	M. mulieris PulA	L. iners PulA	G. vaginalis PulA	P. bivia GH13	P. bivia PulA
I		-0.572471				-0.495517
I		-0.191371
I						-1.91367	-1.82863
I
I		-0.783407
I
I		-1.24929
I		-1.61821
I		-0.193418		-2.26078
I
I		-1.20374
I		0.00748536
I
I		-0.00400655
I		-0.240632
I		-0.444114
I		-0.0389402
I		-0.138425
I		-0.423465
I		-0.744604
I		-0.357896
I		-0.856404				-1.30211	-1.57507
I		-0.280132
I		-0.263238
I
I		0.0285299
I		-0.148126
I		-0.493276
I		-0.249056
I		-0.130573		-2.76717
I		-0.444163
I		-0.206643
I		-0.125741
I		-0.862898
I		-0.513964				-3.4201
I		-1.40553		-1.04532	-1.78875
I		-0.593161			-1.97244
I		-0.865632		-2.19107	-2.24529
I		-0.540523
II		-2.82666					-2.18138
II
II		-3.71135
II
II
II
II
II
II		-2.7802
II						-1.93466	-1.38061
II
II
II
II
II					-0.212076	-2.61775	-2.4844
II					-0.290595		-2.93245
III						-1.70036	-1.83805
III				-1.53711		-1.47471	-1.49848
III
III					-1.90413
III
III		-2.75349	-2.54078	-2.50474		-3.12045	-2.07648
III		-3.76632		-1.60335
III		-2.30957				-1.45362	-2.06223
III						-1.47518	-1.2347
III		-2.06577
III		-1.82929		-0.0632105
III				-0.607663			-2.58998
III				-2.34541
III				-1.26033	-1.83743
III		-2.47305		-1.23369	-1.09161
III		-2.9927			-1.03372	-1.80978	-1.61181
III						-2.21463	-2.53058
III
III						-1.25599	-1.51251
III						-1.57922	-1.54226
III			-1.40421
III				0.0689779	-1.22745
III				0.0460717	-0.923139
III			-3.42611	0.0804918	-1.91601
III				0.103579
III				-0.186143	-1.55363		-2.52519
III							-2.42804
III						-2.91585	-2.09936
III
III
III
IV		-1.89939
IV						-0.474036	-0.588364
IV
IV				-0.707401		-2.31324	-2.18657
IV			-1.63884
IV			-2.25738
IV				-1.91596
IV				-1.40673
IV		-1.00978
IV
IV
IV		-0.572099		-0.291517
IV
IV							-2.73877
IV		-3.07819		-2.11987
IV
IV		-2.46205
IV		-1.52					-1.31629
IV		-2.27265
IV
IV
IV		-1.64962
IV							-3.05173
IV
IV							-3.08114
IV
IV							-2.1879
IV				-2.21895		-1.33689	-1.13893
IV
IV			-1.69077
IV
IV
IV		-1.56301			-0.0731957
IV		-1.35188			-0.59119
IV		-2.95716			-1.17799	-1.1149	-0.983761
IV		-2.15725			-0.0179545	-3.20076
IV
IV
IV
IV						-1.7993	-1.86773
IV						-1.46103	-1.63837
IV							-2.39505
IV				-2.08243
IV
IV							-2.92581
IV						-2.81077	-2.50816
IV				-2.35818		-3.13819	-2.66034
IV				-2.57006	-1.84613
IV			-3.59597		-1.08588
IV				-1.78668	-1.71597		-2.86471
IV					-1.789
IV				-2.81124	-1.80007	-2.53404	-2.42314
IV			-0.973698	-2.76803	-1.3849	-2.92646	-3.37469
IV			-0.253948		-2.33948
IV			-2.36739		-1.86953	-2.54514	-2.65925
IV			-0.454702		-2.39014
IV			-0.608401		-2.21409
IV			-1.93198	-2.43025
IV				-2.09951		-1.14222	-1.10957
IV				-0.553629		-1.77697	-1.68316
IV			-2.95422	-0.595964			-2.27605
IV
IV		-1.95323		-1.30112	-1.45225
IV							-2.63078
IV						-2.78177	-2.27003
IV						-1.93767	-1.76049
IV						-3.16473	-2.12077
IV						-1.83013	-1.80989
IV					-0.135019	-3.51564	-3.40842
IV
IV			-1.50716
IV			-1.73339
IV			-2.64712
IV		-0.854511
IV
IV					-0.810259	-1.80795	-1.89097
IV
IV				-2.30973		-2.84176
IV
IV
IV				-1.4563
IV		-2.2966
IV		-2.08365				-0.529769	-0.47342
V		-3.05738				-1.91491	-1.88927
V						-1.04059	-1.17317
V						-0.993356	-0.914119
V		-3.31602
V						-2.84174	-2.4335
V
V
V		-2.90659
V

## Sheet: Panel c
	S003	S004	S006	S008	S010	S011
L. iners PulA		-4.44468	2.23671
L. crispatus PulA	8.78254			1.93698	5.17652	6.24477
G. vaginalis AmyA		0.00580634
Human α-amylase	1.24233		4.10214	8.11729		3.7582
GAA	3.0914	0.888225	3.34994		2.41377	1.01312

## Sheet: Panel d
Hours	S003			S004			S006			S008			S010			S011			No sample control			S003 No Pullulan			S004 No Pullulan			S006 No Pullulan			S008 No Pullulan			S010 No Pullulan			S011 No Pullulan
Trial #	1	2	3	1	2	3	1	2	3	1	2	3	1	2	3	1	2	3	1	2	3	1	2	3	1	2	3	1	2	3	1	2	3	1	2	3	1	2	3
24	2494	2733	2638	144.6	153.2	137.8	82.6	77.4	86.08	297.2	310.5	328.3	77.27	66.2	85.97	974.5	1398	978.9	13.29	14.39	14.45	35.68	69.34	53.18	0.68	1.38	1.09	9.35	10.87	9.01	73.37	91.7	52.92	25.77	25.36	24.41	15.53	16.45	5.02
8	645.3	630.4	685.4	91.4	83.7	96.12	110.5	86.1	109.6	169	141.8	183.3	55.67	47.13	61.56	373.9	326.8	469.5	15.68	12.65	11.1	65.11	89.95	70.14	3.34	3.7	2.82	65.85	79.96	69.99	74.5	91.9	83.61	31.64	29.57	35.81	47.4	52.98	45.48
5	383.5	369.4	414.6	90.13	75.24	81.83	97.1	99.38	95.36	139.2	99.3	134.3	45.04	30.79	40.51	233.9	146.6	227.7	15.08	13.49	13.74	66.6	66.53	58.07	6.22	4.79	4.44	68.33	66.45	69.5	71.73	92.76	84.63	27.98	20.48	27.67	54.77	47.44	46.99
3	244.4	144.32	243.5	77.63	71	68	111.1	96.27	97.12	129.8	105.4	118.2	36.36	32.59	36.5	145.8	139.6	170.1	14.34	13.84	15.76	66.31	71.02	64.78	7.23	8.86	5.49	74.01	78.58	69.7	73.23	94.75	85.14	18.75	16.93	21.21	55.87	49.22	48.14
0	48.44	31.18	44.01	21.35	18.08	22.23	53.58	51.24	65.45	57.66	57.91	62.46	18.53	18.2	21.63	41.42	31.13	38.45	14.94	14.89	16.11	29.77	27.1	26.47	3.74	3.6	3.86	41.22	41.4	39.52	32.58	47	48.65	4.93	4.25	4.93	25.71	19.69	22.43

## Sheet: Panel d statistics
Hours	S003			S004			S006			S008			S010			S011			No sample control			S003 No Pullulan			S004 No Pullulan			S006 No Pullulan			S008 No Pullulan			S010 No Pullulan			S011 No Pullulan
	mean	Std dev	n	mean	Std dev	n	mean	Std dev	n	mean	Std dev	n	mean	Std dev	n	mean	Std dev	n	mean	Std dev	n	mean	Std dev	n	mean	Std dev	n	mean	Std dev	n	mean	Std dev	n	mean	Std dev	n	mean	Std dev	n
24	2621.67	120.334	3	145.2	7.71751	3	82.0267	4.36831	3	312	15.6042	3	76.48	9.90865	3	1117.13	243.248	3	14.0433	0.653095	3	52.7333	16.8344	3	1.05	0.35171	3	9.74333	0.990421	3	72.6633	19.3997	3	25.18	0.697639	3	12.3333	6.35022	3
8	653.7	28.4459	3	90.4067	6.2693	3	102.067	13.8349	3	164.7	21.0815	3	54.7867	7.25544	3	390.067	72.7107	3	13.1433	2.32951	3	75.0667	13.1324	3	3.28667	0.442418	3	71.9333	7.25296	3	83.3367	8.70322	3	32.34	3.17835	3	48.62	3.896	3
5	389.167	23.1267	3	82.4	7.46135	3	97.28	2.01604	3	124.267	21.7601	3	38.78	7.28082	3	202.733	48.7116	3	14.1033	0.855005	3	63.7333	4.90472	3	5.15	0.943027	3	68.0933	1.53871	3	83.04	10.6048	3	25.3767	4.24347	3	49.7333	4.36768	3
3	210.74	57.5232	3	72.21	4.92771	3	101.497	8.32758	3	117.8	12.2049	3	35.15	2.21813	3	151.833	16.1203	3	14.6467	0.996059	3	67.37	3.25225	3	7.19333	1.6853	3	74.0967	4.44063	3	84.3733	10.7805	3	18.9633	2.14796	3	51.0767	4.18612	3
0	41.21	8.9642	3	20.5533	2.18669	3	56.7567	7.61902	3	59.3433	2.70201	3	19.4533	1.89226	3	37	5.29603	3	15.3133	0.690386	3	27.78	1.75194	3	3.73333	0.130128	3	40.7133	1.03737	3	42.7433	8.84028	3	4.70333	0.392598	3	22.61	3.01403	3
Number of families	1
Number of comparisons per family	6
Alpha	0.05
Dunnett's multiple comparisons test	Mean Diff.	95.00% CI of diff.	Below threshold?	Summary	Adjusted P Value	G-?
No CVF vs. S003	-2555	-2792 to -2318	Yes	****	<0.0001	A	S003
No CVF vs. S004	-130.1	-366.9 to 106.7	No	ns	0.4365	B	S004
No CVF vs. S006	-58.24	-295.0 to 178.6	No	ns	0.9467	C	S006
No CVF vs. S008	-225.3	-462.1 to 11.50	No	ns	0.0648	D	S008
No CVF vs. S010	-37.26	-274.0 to 199.5	No	ns	0.9935	E	S010
No CVF vs. S011	-1091	-1328 to -854.0	Yes	****	<0.0001	F	S011
Test details	Mean 1	Mean 2	Mean Diff.	SE of diff.	n1	n2	q	DF
No CVF vs. S003	14.04	2569	-2555	81.3	3	3	31.43	14
No CVF vs. S004	14.04	144.2	-130.1	81.3	3	3	1.6	14
No CVF vs. S006	14.04	72.28	-58.24	81.3	3	3	0.7164	14
No CVF vs. S008	14.04	239.3	-225.3	81.3	3	3	2.771	14
No CVF vs. S010	14.04	51.3	-37.26	81.3	3	3	0.4583	14
No CVF vs. S011	14.04	1105	-1091	81.3	3	3	13.42	14
