# Supplementary material for: Bacterial amylases enable glycogen degradation by the vaginal microbiome
Source: Nat Microbiol. 2023 Aug 10;8(9):1641–52. doi: 10.1038/s41564-023-01447-2 (PMC10465358; doi:10.1038/s41564-023-01447-2)
Supplement: Source Data Table 1 — Statistical source data. [file 41564_2023_1447_MOESM8_ESM.xlsx]

## Sheet: Glycogen
Kinetics on glycogen
										Protein in Glycogen assay
Michaelis-Menten	MM	LC	LI	PB-Glyc	PB-P	GV				MM prep 2	LC Prep 2	LI Prep 2	PB-glyc Prep 2	PB-P Prep 2	GV Prep 2
Best-fit values									Final reaction concentration (nm)	10	5	5	80	700	0.8
Vmax	572	324	257	409	568	359
Km	6.05	0.0913	0.103	3.75	10.5	0.0978
95% CI (asymptotic)
Vmax	477 to 666	302 to 345	231 to 283	356 to 462	320 to 817	322 to 397
Km	4.09 to 8.00	0.0615 to 0.121	0.0520 to 0.154	2.65 to 4.85	3.00 to 18.1	0.0478 to 0.148
Confidence interval range
Vmax	189	43	52	106	497	75
km	3.91	0.0595	0.102	2.2	15.1	0.1002
STD for each (n=3)
Vmax	83.5096	18.9995	22.9762	46.8361	219.599	33.1387	nM maltose produced/sec units
km	1.72763	0.0262901	0.0450687	0.972069	6.67193	0.0442733	nM maltose produced/sec units
Relative STD percent
Vmax	14.5996	5.86405	8.94015	11.4514	38.6618	9.23084	nM maltose produced/sec units
normalized to protein in assay If necessary
Vmax (s-1)	57.2	64.8	51.4	5.1125	0.811429	448.75
km (independent of Protein concentration) (mg/ml)	6.05	0.0913	0.103	3.75	10.5	0.0978
Standard deviation of these values
vmax	8.49068	4.4401	4.77001	0.585785	0.313857	42.6125
kM (not dependant on protein concnetration)	1.72763	0.0262901	0.0450687	0.972069	6.67193	0.0442733
Specificty constants	9.45455	709.748	499.029	1.36333	0.0772789	4588.45
						4590	Rounded
Specificty constant error	3.04281	210.08	223.212	0.386385	0.057487	2123.08
						2120	Rounded

## Sheet: Amylose
Kinetics on Amylose
										Protein in Amylose assay
Michaelis-Menten	MM	LC	LI	PB-Glyc	PB-P	GV				MM prep 2	LC Prep 2	LI Prep 2	PB-glyc Prep 2	PB-P Prep 2	GV Prep 2
Best-fit values									Final reaction concentration (nm)		8	11	2		3
Vmax		263	326	421		317
Km		0.245	0.198	0.681		0.269
95% CI (asymptotic)
Vmax		201 to 326	279 to 372	309 to 533		288 to 345
Km		0.0845 to 0.406	0.116 to 0.281	0.315 to 1.05		0.204 to 0.334
Confidence interval range
Vmax		125	93	224		57
km		0.3215	0.165	0.735		0.13
STD for each (n=3)
Vmax	0	55.2312	41.092	98.9743	0	25.1854	nM maltose produced/sec units
km	0	0.142055	0.0729052	0.32476	0	0.0574405	nM maltose produced/sec units
Relative STD percent
Vmax	#DIV/0!	21.0005	12.6049	23.5093	#DIV/0!	7.94493	nM maltose produced/sec units
normalized to protein in assay If necessary
Vmax (s-1)	#DIV/0!	32.875	29.6364	210.5	#DIV/0!	105.667
km (independent of Protein concentration) (mg/ml)	0	0.245	0.198	0.681	0	0.269
Standard deviation of these values
vmax	#DIV/0!	7.00154	3.80778	49.4939	#DIV/0!	8.71888
kM (not dependant on protein concnetration)	0	0.142055	0.0729052	0.32476	0	0.0574405
Specificty constants(mlS-1mg-1)	#DIV/0!	134.184	149.679	309.104	#DIV/0!	392.813
							Rounded
Specificty constant error	#DIV/0!	82.8842	58.3718	164.351	#DIV/0!	89.9232

## Sheet: Pullulan
Kinetics on Pullulan
										Protein in Pullulan assay
Michaelis-Menten	MM	LC	LI	PB-Glyc	PB-P	GV				MM prep 2	LC Prep 2	LI Prep 2	PB-glyc Prep 2	PB-P Prep 2	GV Prep 2
Best-fit values									Final reaction concentration (nm)	2.75	2.5	14	5	5	2
Vmax	398	253	381	574	298	436
Km	0.329	0.145	0.932	1.45	0.238	0.421
95% CI (asymptotic)
Vmax	323 to 472	222 to 283	239 to 523	409 to 738	265 to 332	352 to 520
Km	0.173 to 0.485	0.0888 to 0.200	0.299 to 1.57	0.790 to 2.11	0.163 to 0.313	0.231 to 0.611
Confidence interval range
Vmax	149	61	284	329	67	168
km	0.312	0.1112	1.271	1.32	0.15	0.38
STD for each (n=3)
Vmax	65.8356	26.9528	125.485	145.369	29.6039	74.2307	nM maltose produced/sec units
km	0.137857	0.0491337	0.561591	0.583242	0.0662775	0.167903	nM maltose produced/sec units
Relative STD percent
Vmax	16.5416	10.6533	32.9358	25.3255	9.9342	17.0254	nM maltose produced/sec units
normalized to protein in assay If necessary
Vmax (s-1)	144.727	101.2	27.2143	114.8	59.6	218
km (independent of Protein concentration) (mg/ml)	0.329	0.145	0.932	1.45	0.238	0.421
Standard deviation of these values
vmax	24.2528	11.3622	8.9888	29.0771	5.96178	37.4317
kM (not dependant on protein concnetration)	0.137857	0.0491337	0.561591	0.583242	0.0662775	0.167903
Specificty constants(mlS-1mg-1)	439.901	697.931	29.1999	79.1724	250.42	517.815
Specificty constant error	198.521	249.14	20.0648	37.6337	74.0987	224.841

## Sheet: Protein Concentration Data
	MM Prep 2	LC prep 2	LI Prep 2	PB-Glyc prep 2	PB-P prep 2	GV prep 2
μM protein stock	198.917	36.3148	59.2815	311.567	223.034	65.2146
Relative STD	2.68181	3.54441	2.48908	0.386847	1.17099	2.22757
