# Supplementary material for: Bacterial amylases enable glycogen degradation by the vaginal microbiome
Source: Nat Microbiol. 2023 Aug 10;8(9):1641–52. doi: 10.1038/s41564-023-01447-2 (PMC10465358; doi:10.1038/s41564-023-01447-2)
Supplement: Source Data Extended Data Fig. 2 — Statistical source data. [file 41564_2023_1447_MOESM10_ESM.xlsx]

## Sheet: L. crispatus C0176A1
L. crispatus C0176A1 experimental replicates
Hours	MRS + Glucose			MRS + Maltose			MRS + Glycogen			MRS + Glycogen Comp GV			MRS + Glycogen Comp LC			MRS + Glycogen Comp LI			MRS + Glycogen Comp MM			MRS + Glycogen Comp PB-P			MRS + Glycogen Comp PB-glyc			GV Boiled			LC Boiled			LI Boiled			MM Boiled			PB-P Boiled			PB-P Glyc Boiled
Trial #	1	2	3	1	2	3	1	2	3	1	2	3	1	2	3	1	2	3	1	2	3	1	2	3	1	2	3	1	2	3	1	2	3	1	2	3	1	2	3	1	2	3	1	2	3
0	0.045	0.07	0.051	0.04075	0.061	0.054	0.031	0.033	0.043	0.027	0.033	0.035	0.014	0.044	0.04	0.027	0.038	0.038	0.025	0.047	0.046	0.017	0.031	0.045	0.096	0.025	0.035	0.026	0.044	0.05	0.021	0.035	0.052	0.025	0.035	0.045	0.026	0.034	0.046	0.018	0.025	0.041	0.024	0.026	0.04
0.25	0.047	0.069	0.052	0.04375	0.057	0.049	0.033	0.035	0.043	0.025	0.034	0.038	0.016	0.043	0.043	0.03	0.038	0.042	0.027	0.046	0.047	0.018	0.03	0.045	0.095	0.025	0.036	0.027	0.044	0.052	0.023	0.035	0.054	0.026	0.036	0.046	0.027	0.035	0.049	0.021	0.027	0.042	0.024	0.029	0.041
0.5	0.048	0.069	0.056	0.0455	0.057	0.051	0.035	0.036	0.046	0.029	0.036	0.042	0.018	0.046	0.05	0.033	0.043	0.051	0.028	0.047	0.052	0.019	0.03	0.047	0.096	0.026	0.042	0.029	0.047	0.057	0.024	0.036	0.058	0.027	0.037	0.052	0.03	0.035	0.052	0.022	0.027	0.045	0.026	0.028	0.046
0.75	0.048	0.071	0.057	0.04675	0.058	0.053	0.041	0.039	0.049	0.032	0.041	0.049	0.021	0.056	0.061	0.035	0.049	0.056	0.03	0.05	0.056	0.021	0.032	0.049	0.098	0.029	0.045	0.031	0.049	0.063	0.026	0.038	0.064	0.029	0.039	0.056	0.032	0.038	0.054	0.022	0.028	0.048	0.027	0.03	0.049
1	0.049	0.074	0.061	0.04875	0.061	0.057	0.043	0.041	0.055	0.036	0.049	0.055	0.025	0.066	0.072	0.038	0.055	0.062	0.032	0.052	0.057	0.023	0.035	0.051	0.1	0.032	0.047	0.033	0.053	0.066	0.028	0.041	0.067	0.031	0.042	0.06	0.033	0.04	0.057	0.024	0.031	0.052	0.029	0.033	0.053
1.25	0.05	0.077	0.064	0.05025	0.062	0.061	0.047	0.045	0.058	0.042	0.059	0.066	0.028	0.073	0.081	0.042	0.063	0.07	0.035	0.056	0.061	0.025	0.039	0.057	0.102	0.037	0.051	0.036	0.057	0.07	0.03	0.045	0.071	0.033	0.046	0.063	0.036	0.043	0.06	0.026	0.034	0.055	0.032	0.037	0.057
1.5	0.052	0.081	0.068	0.05225	0.067	0.066	0.049	0.052	0.068	0.047	0.07	0.082	0.033	0.086	0.099	0.047	0.077	0.087	0.038	0.064	0.071	0.029	0.045	0.066	0.105	0.045	0.06	0.039	0.064	0.081	0.034	0.052	0.082	0.036	0.053	0.074	0.038	0.051	0.07	0.029	0.037	0.065	0.035	0.041	0.067
1.75	0.052	0.086	0.072	0.05375	0.071	0.072	0.054	0.062	0.083	0.056	0.093	0.106	0.039	0.102	0.122	0.056	0.097	0.109	0.044	0.076	0.087	0.034	0.06	0.081	0.11	0.057	0.075	0.044	0.075	0.097	0.039	0.064	0.098	0.042	0.064	0.088	0.044	0.061	0.084	0.033	0.049	0.078	0.04	0.054	0.081
2	0.054	0.093	0.077	0.05575	0.075	0.078	0.063	0.076	0.093	0.069	0.121	0.138	0.049	0.126	0.148	0.069	0.123	0.133	0.053	0.094	0.109	0.041	0.079	0.101	0.119	0.073	0.093	0.052	0.09	0.111	0.047	0.079	0.111	0.05	0.077	0.099	0.053	0.077	0.095	0.039	0.064	0.089	0.047	0.067	0.092
2.25	0.058	0.101	0.082	0.05975	0.08	0.087	0.078	0.086	0.102	0.087	0.157	0.179	0.062	0.144	0.165	0.088	0.15	0.16	0.067	0.111	0.138	0.053	0.095	0.117	0.131	0.096	0.111	0.064	0.104	0.127	0.06	0.087	0.127	0.063	0.086	0.108	0.066	0.084	0.104	0.051	0.074	0.099	0.059	0.078	0.102
2.5	0.06	0.107	0.088	0.06275	0.086	0.096	0.093	0.093	0.105	0.109	0.201	0.23	0.078	0.161	0.187	0.11	0.174	0.186	0.083	0.132	0.176	0.066	0.114	0.139	0.146	0.125	0.134	0.078	0.116	0.142	0.072	0.094	0.142	0.077	0.093	0.111	0.08	0.093	0.11	0.062	0.081	0.104	0.073	0.084	0.106
2.75	0.064	0.116	0.095	0.0685	0.093	0.105	0.112	0.096	0.107	0.139	0.251	0.28	0.098	0.186	0.223	0.139	0.205	0.223	0.105	0.155	0.218	0.083	0.135	0.164	0.167	0.161	0.162	0.095	0.132	0.153	0.089	0.097	0.154	0.094	0.096	0.114	0.095	0.095	0.113	0.077	0.084	0.108	0.088	0.087	0.109
3	0.068	0.125	0.101	0.07375	0.099	0.114	0.122	0.099	0.109	0.179	0.301	0.326	0.119	0.224	0.267	0.167	0.249	0.272	0.126	0.189	0.265	0.102	0.164	0.198	0.193	0.205	0.199	0.11	0.149	0.161	0.1	0.1	0.162	0.105	0.099	0.117	0.106	0.099	0.115	0.089	0.087	0.11	0.099	0.09	0.111
3.25	0.073	0.136	0.108	0.07975	0.106	0.124	0.121	0.101	0.111	0.224	0.348	0.365	0.131	0.267	0.314	0.187	0.302	0.328	0.147	0.23	0.314	0.115	0.204	0.239	0.224	0.246	0.243	0.125	0.158	0.166	0.106	0.102	0.167	0.109	0.101	0.118	0.11	0.101	0.117	0.094	0.09	0.112	0.104	0.092	0.112
3.5	0.077	0.147	0.116	0.08575	0.113	0.133	0.123	0.103	0.112	0.277	0.392	0.407	0.154	0.314	0.36	0.22	0.349	0.378	0.176	0.276	0.353	0.133	0.25	0.284	0.266	0.284	0.288	0.146	0.165	0.17	0.108	0.105	0.171	0.11	0.102	0.118	0.113	0.103	0.117	0.096	0.092	0.112	0.106	0.094	0.113
3.75	0.082	0.159	0.123	0.0925	0.121	0.141	0.122	0.104	0.113	0.329	0.435	0.447	0.189	0.36	0.406	0.263	0.397	0.423	0.216	0.324	0.407	0.158	0.295	0.325	0.316	0.34	0.33	0.175	0.169	0.173	0.111	0.104	0.174	0.112	0.103	0.119	0.114	0.103	0.118	0.098	0.093	0.113	0.108	0.095	0.114
4	0.087	0.174	0.131	0.0995	0.126	0.148	0.123	0.105	0.113	0.379	0.49	0.497	0.23	0.406	0.451	0.313	0.441	0.464	0.267	0.371	0.46	0.193	0.332	0.361	0.361	0.395	0.37	0.213	0.173	0.176	0.113	0.104	0.177	0.114	0.104	0.119	0.116	0.104	0.112	0.099	0.093	0.114	0.109	0.095	0.114
4.25	0.094	0.19	0.141	0.10625	0.133	0.154	0.124	0.106	0.114	0.428	0.546	0.543	0.277	0.451	0.495	0.364	0.488	0.505	0.32	0.418	0.514	0.237	0.364	0.393	0.395	0.451	0.416	0.238	0.177	0.178	0.114	0.106	0.179	0.115	0.104	0.12	0.118	0.105	0.102	0.1	0.093	0.113	0.111	0.095	0.114
4.5	0.101	0.209	0.152	0.112	0.138	0.162	0.123	0.106	0.115	0.481	0.592	0.589	0.327	0.49	0.536	0.418	0.529	0.548	0.37	0.463	0.563	0.281	0.392	0.42	0.447	0.502	0.457	0.251	0.18	0.18	0.114	0.107	0.181	0.116	0.104	0.12	0.118	0.105	0.097	0.102	0.094	0.114	0.112	0.097	0.115
4.75	0.107	0.232	0.163	0.11975	0.143	0.174	0.123	0.107	0.116	0.539	0.645	0.622	0.379	0.535	0.58	0.463	0.569	0.583	0.418	0.507	0.61	0.326	0.413	0.439	0.508	0.559	0.496	0.26	0.183	0.183	0.115	0.108	0.183	0.117	0.105	0.121	0.118	0.106	0.096	0.102	0.095	0.115	0.112	0.097	0.115
5	0.116	0.259	0.177	0.1275	0.147	0.186	0.123	0.107	0.115	0.607	0.676	0.658	0.429	0.574	0.622	0.518	0.606	0.621	0.467	0.55	0.646	0.37	0.426	0.457	0.565	0.601	0.538	0.268	0.185	0.184	0.115	0.107	0.184	0.117	0.105	0.121	0.119	0.106	0.096	0.103	0.095	0.115	0.113	0.097	0.115
5.25	0.125	0.289	0.193	0.13525	0.152	0.2	0.123	0.108	0.115	0.65	0.71	0.693	0.478	0.61	0.655	0.565	0.647	0.649	0.518	0.594	0.679	0.4	0.443	0.47	0.626	0.638	0.571	0.275	0.189	0.186	0.116	0.108	0.186	0.117	0.106	0.121	0.12	0.107	0.096	0.104	0.095	0.115	0.113	0.098	0.116
5.5	0.135	0.323	0.213	0.1415	0.158	0.219	0.122	0.108	0.115	0.696	0.75	0.719	0.526	0.649	0.691	0.61	0.683	0.677	0.564	0.647	0.72	0.415	0.458	0.484	0.686	0.677	0.61	0.282	0.192	0.188	0.117	0.108	0.189	0.117	0.106	0.121	0.12	0.107	0.096	0.104	0.096	0.115	0.113	0.098	0.116
5.75	0.147	0.362	0.235	0.1475	0.164	0.239	0.121	0.108	0.116	0.741	0.788	0.754	0.572	0.677	0.717	0.655	0.718	0.712	0.617	0.675	0.737	0.428	0.472	0.502	0.742	0.689	0.667	0.29	0.195	0.191	0.117	0.109	0.19	0.118	0.106	0.121	0.12	0.107	0.096	0.104	0.096	0.115	0.113	0.098	0.115
6	0.162	0.407	0.263	0.1525	0.172	0.264	0.121	0.108	0.115	0.783	0.822	0.786	0.616	0.709	0.746	0.69	0.751	0.739	0.682	0.702	0.75	0.438	0.485	0.516	0.785	0.708	0.693	0.299	0.198	0.192	0.116	0.109	0.193	0.118	0.106	0.122	0.12	0.107	0.097	0.104	0.096	0.115	0.112	0.098	0.116
6.25	0.178	0.455	0.295	0.16075	0.18	0.292	0.12	0.108	0.116	0.825	0.861	0.821	0.653	0.737	0.773	0.729	0.785	0.771	0.741	0.74	0.764	0.452	0.498	0.53	0.814	0.716	0.725	0.306	0.202	0.194	0.117	0.109	0.195	0.118	0.107	0.121	0.121	0.108	0.097	0.104	0.096	0.115	0.113	0.099	0.116
6.5	0.197	0.509	0.331	0.1695	0.19	0.326	0.12	0.109	0.116	0.864	0.893	0.852	0.691	0.762	0.803	0.762	0.814	0.797	0.76	0.763	0.777	0.464	0.51	0.547	0.838	0.722	0.756	0.315	0.205	0.196	0.117	0.108	0.196	0.117	0.106	0.121	0.12	0.107	0.097	0.103	0.096	0.115	0.113	0.099	0.115
6.75	0.22	0.565	0.374	0.18125	0.202	0.362	0.119	0.109	0.115	0.903	0.925	0.878	0.727	0.791	0.828	0.798	0.843	0.823	0.791	0.79	0.786	0.475	0.523	0.559	0.85	0.732	0.776	0.323	0.209	0.198	0.118	0.11	0.198	0.118	0.107	0.122	0.12	0.108	0.097	0.103	0.097	0.115	0.113	0.099	0.116
7	0.247	0.626	0.42	0.1935	0.215	0.405	0.118	0.109	0.116	0.937	0.955	0.905	0.761	0.816	0.858	0.833	0.872	0.849	0.824	0.817	0.798	0.489	0.534	0.574	0.862	0.738	0.802	0.332	0.211	0.2	0.118	0.109	0.201	0.117	0.107	0.122	0.12	0.107	0.097	0.103	0.097	0.116	0.113	0.1	0.116
7.25	0.278	0.689	0.468	0.207	0.231	0.449	0.118	0.109	0.116	0.975	0.987	0.931	0.795	0.846	0.877	0.864	0.898	0.872	0.858	0.848	0.805	0.503	0.547	0.581	0.87	0.744	0.821	0.34	0.215	0.204	0.118	0.109	0.203	0.118	0.106	0.122	0.12	0.108	0.096	0.103	0.097	0.116	0.113	0.099	0.116
7.5	0.313	0.752	0.521	0.2225	0.248	0.499	0.116	0.11	0.116	1.006	1.012	0.956	0.827	0.869	0.902	0.895	0.924	0.896	0.887	0.874	0.813	0.514	0.558	0.597	0.875	0.749	0.842	0.347	0.218	0.205	0.117	0.11	0.204	0.118	0.107	0.122	0.12	0.109	0.097	0.103	0.097	0.116	0.113	0.099	0.116
7.75	0.355	0.816	0.576	0.24175	0.268	0.551	0.117	0.109	0.116	1.037	1.038	0.981	0.859	0.889	0.925	0.924	0.947	0.916	0.919	0.897	0.821	0.527	0.568	0.608	0.883	0.752	0.862	0.355	0.221	0.207	0.118	0.109	0.207	0.118	0.106	0.122	0.121	0.108	0.096	0.103	0.097	0.115	0.113	0.099	0.116
8	0.393	0.877	0.634	0.26425	0.29	0.606	0.116	0.11	0.116	1.066	1.063	1.007	0.889	0.914	0.947	0.953	0.972	0.942	0.955	0.918	0.827	0.53	0.578	0.619	0.892	0.754	0.884	0.362	0.225	0.209	0.118	0.11	0.209	0.118	0.107	0.122	0.12	0.109	0.096	0.103	0.097	0.115	0.113	0.1	0.116
8.25	0.449	0.933	0.691	0.28675	0.315	0.664	0.115	0.11	0.116	1.096	1.088	1.026	0.917	0.935	0.968	0.977	0.993	0.96	0.971	0.942	0.832	0.55	0.59	0.63	0.894	0.756	0.892	0.37	0.227	0.21	0.118	0.109	0.21	0.117	0.107	0.122	0.12	0.108	0.097	0.103	0.097	0.115	0.113	0.1	0.116
8.5	0.5	0.985	0.747	0.314	0.343	0.72	0.114	0.11	0.116	1.125	1.11	1.046	0.943	0.958	0.986	1.004	1.015	0.982	0.995	0.96	0.835	0.559	0.598	0.64	0.898	0.757	0.902	0.378	0.231	0.212	0.118	0.11	0.213	0.118	0.107	0.121	0.12	0.108	0.096	0.103	0.097	0.115	0.113	0.099	0.116
8.75	0.556	1.032	0.803	0.345	0.373	0.777	0.114	0.11	0.116	1.147	1.13	1.061	0.968	0.98	1.008	1.026	1.037	1.002	1.017	0.978	0.839	0.573	0.608	0.65	0.902	0.759	0.909	0.385	0.233	0.215	0.118	0.109	0.215	0.117	0.107	0.122	0.12	0.109	0.097	0.103	0.097	0.115	0.113	0.1	0.116
9	0.611	1.074	0.857	0.3815	0.407	0.836	0.113	0.11	0.116	1.167	1.145	1.079	0.991	1.003	1.034	1.052	1.058	1.021	1.038	0.995	0.843	0.584	0.618	0.662	0.903	0.758	0.929	0.392	0.237	0.217	0.117	0.109	0.217	0.118	0.107	0.122	0.12	0.108	0.096	0.103	0.097	0.116	0.113	0.1	0.115
9.25	0.665	1.11	0.906	0.42275	0.444	0.889	0.112	0.11	0.116	1.184	1.158	1.088	1.018	1.025	1.05	1.073	1.077	1.039	1.06	1.008	0.844	0.595	0.628	0.67	0.906	0.759	0.935	0.398	0.24	0.219	0.118	0.109	0.219	0.118	0.107	0.121	0.12	0.108	0.096	0.103	0.097	0.115	0.112	0.1	0.116
9.5	0.717	1.145	0.954	0.46725	0.482	0.941	0.111	0.11	0.116	1.195	1.168	1.098	1.042	1.044	1.069	1.095	1.097	1.058	1.079	1.021	0.847	0.608	0.636	0.68	0.908	0.758	0.946	0.405	0.242	0.22	0.117	0.11	0.221	0.118	0.107	0.121	0.12	0.108	0.096	0.102	0.097	0.115	0.112	0.099	0.115
9.75	0.766	1.176	0.999	0.5165	0.523	0.991	0.112	0.11	0.116	1.194	1.171	1.105	1.067	1.065	1.088	1.115	1.116	1.075	1.096	1.031	0.848	0.617	0.644	0.689	0.907	0.758	0.953	0.411	0.245	0.222	0.118	0.109	0.223	0.118	0.107	0.121	0.12	0.108	0.096	0.102	0.097	0.115	0.112	0.1	0.115
10	0.811	1.206	1.041	0.56875	0.567	1.039	0.111	0.11	0.116	1.192	1.174	1.113	1.091	1.085	1.107	1.137	1.136	1.095	1.108	1.042	0.85	0.63	0.653	0.699	0.907	0.757	0.967	0.417	0.248	0.224	0.118	0.11	0.225	0.117	0.107	0.121	0.12	0.108	0.095	0.103	0.097	0.115	0.112	0.099	0.116
10.25	0.851	1.235	1.082	0.62	0.61	1.083	0.109	0.111	0.115	1.192	1.178	1.119	1.113	1.103	1.125	1.157	1.155	1.111	1.117	1.049	0.852	0.637	0.661	0.707	0.907	0.757	0.979	0.424	0.251	0.226	0.118	0.11	0.227	0.117	0.107	0.121	0.12	0.109	0.096	0.103	0.097	0.115	0.112	0.1	0.116
10.5	0.894	1.262	1.12	0.67575	0.655	1.123	0.11	0.11	0.116	1.2	1.184	1.127	1.137	1.122	1.141	1.175	1.173	1.127	1.127	1.059	0.853	0.648	0.669	0.715	0.906	0.757	0.985	0.43	0.254	0.227	0.118	0.11	0.228	0.117	0.107	0.12	0.12	0.108	0.095	0.102	0.097	0.115	0.111	0.1	0.115
10.75	0.93	1.29	1.155	0.7345	0.701	1.161	0.109	0.111	0.116	1.208	1.19	1.136	1.158	1.142	1.158	1.196	1.189	1.142	1.134	1.071	0.854	0.657	0.677	0.724	0.907	0.757	0.993	0.436	0.258	0.229	0.118	0.11	0.23	0.117	0.107	0.12	0.12	0.109	0.095	0.102	0.097	0.114	0.112	0.099	0.115
11	0.967	1.315	1.188	0.79025	0.745	1.201	0.108	0.11	0.115	1.219	1.198	1.145	1.18	1.158	1.178	1.215	1.205	1.157	1.143	1.077	0.856	0.666	0.686	0.731	0.906	0.755	0.998	0.443	0.259	0.232	0.117	0.109	0.232	0.117	0.107	0.121	0.119	0.108	0.095	0.102	0.097	0.114	0.112	0.099	0.115
11.25	0.998	1.339	1.218	0.843	0.788	1.233	0.107	0.11	0.115	1.227	1.208	1.155	1.2	1.175	1.19	1.232	1.221	1.172	1.157	1.085	0.856	0.677	0.693	0.739	0.909	0.755	1.007	0.448	0.262	0.234	0.117	0.109	0.233	0.117	0.106	0.12	0.12	0.108	0.095	0.102	0.097	0.114	0.112	0.1	0.114
11.5	1.028	1.362	1.247	0.8965	0.831	1.265	0.107	0.11	0.115	1.238	1.216	1.164	1.22	1.191	1.207	1.246	1.234	1.186	1.159	1.093	0.859	0.685	0.701	0.747	0.908	0.754	1.013	0.454	0.264	0.235	0.117	0.109	0.236	0.116	0.107	0.12	0.119	0.107	0.094	0.103	0.097	0.113	0.112	0.1	0.114
11.75	1.058	1.385	1.274	0.94925	0.873	1.291	0.106	0.11	0.115	1.245	1.225	1.172	1.238	1.21	1.219	1.264	1.248	1.198	1.169	1.101	0.859	0.693	0.709	0.753	0.909	0.753	1.021	0.459	0.268	0.237	0.117	0.109	0.237	0.117	0.106	0.119	0.119	0.108	0.094	0.102	0.097	0.114	0.112	0.1	0.114
12	1.088	1.406	1.299	0.99725	0.909	1.32	0.106	0.11	0.115	1.255	1.233	1.182	1.255	1.223	1.232	1.279	1.26	1.21	1.174	1.104	0.86	0.703	0.715	0.759	0.909	0.753	1.026	0.465	0.27	0.239	0.117	0.109	0.239	0.116	0.106	0.119	0.12	0.108	0.094	0.101	0.096	0.114	0.111	0.099	0.114
12.25	1.117	1.423	1.322	1.041	0.947	1.345	0.104	0.111	0.114	1.264	1.24	1.19	1.273	1.238	1.246	1.292	1.27	1.221	1.179	1.112	0.861	0.711	0.723	0.767	0.91	0.752	1.034	0.471	0.272	0.241	0.117	0.108	0.241	0.116	0.106	0.118	0.119	0.108	0.094	0.102	0.097	0.114	0.112	0.1	0.114
12.5	1.147	1.442	1.343	1.0855	0.983	1.369	0.104	0.11	0.115	1.272	1.248	1.198	1.288	1.252	1.257	1.305	1.281	1.231	1.184	1.118	0.862	0.72	0.729	0.772	0.911	0.751	1.04	0.476	0.275	0.243	0.117	0.109	0.243	0.116	0.106	0.119	0.12	0.108	0.094	0.102	0.096	0.114	0.111	0.1	0.114
12.75	1.175	1.459	1.363	1.12725	1.017	1.39	0.104	0.11	0.115	1.28	1.255	1.205	1.304	1.263	1.267	1.317	1.292	1.241	1.191	1.121	0.862	0.728	0.735	0.779	0.91	0.751	1.043	0.483	0.277	0.244	0.117	0.108	0.244	0.116	0.107	0.118	0.119	0.108	0.094	0.101	0.096	0.113	0.111	0.099	0.113
13	1.202	1.474	1.382	1.16775	1.052	1.41	0.103	0.11	0.114	1.288	1.261	1.212	1.319	1.279	1.278	1.327	1.301	1.25	1.195	1.129	0.862	0.737	0.742	0.784	0.911	0.751	1.048	0.488	0.28	0.245	0.116	0.109	0.246	0.116	0.106	0.118	0.118	0.107	0.094	0.1	0.096	0.113	0.111	0.099	0.114
13.25	1.227	1.488	1.399	1.206	1.085	1.43	0.103	0.111	0.114	1.296	1.267	1.219	1.333	1.289	1.286	1.338	1.31	1.26	1.2	1.134	0.863	0.745	0.749	0.789	0.91	0.751	1.052	0.494	0.282	0.248	0.116	0.108	0.248	0.116	0.106	0.118	0.119	0.107	0.093	0.101	0.096	0.113	0.111	0.099	0.114
13.5	1.251	1.501	1.415	1.24075	1.116	1.446	0.102	0.11	0.115	1.304	1.272	1.224	1.345	1.299	1.295	1.347	1.318	1.267	1.201	1.137	0.864	0.753	0.754	0.794	0.91	0.75	1.056	0.499	0.285	0.25	0.116	0.109	0.25	0.115	0.106	0.119	0.119	0.107	0.093	0.101	0.096	0.112	0.111	0.099	0.113
13.75	1.271	1.513	1.428	1.27075	1.151	1.461	0.101	0.11	0.113	1.309	1.278	1.229	1.355	1.311	1.304	1.357	1.326	1.274	1.209	1.143	0.863	0.759	0.76	0.8	0.911	0.749	1.06	0.504	0.287	0.251	0.115	0.108	0.251	0.116	0.106	0.117	0.119	0.107	0.093	0.1	0.096	0.112	0.11	0.099	0.113
14	1.293	1.525	1.443	1.30075	1.182	1.478	0.1	0.11	0.114	1.316	1.283	1.235	1.368	1.319	1.311	1.366	1.332	1.282	1.21	1.148	0.864	0.767	0.765	0.804	0.91	0.749	1.064	0.51	0.29	0.252	0.116	0.109	0.253	0.116	0.105	0.117	0.118	0.107	0.093	0.099	0.096	0.112	0.11	0.099	0.113
14.25	1.311	1.533	1.455	1.3285	1.214	1.489	0.1	0.109	0.113	1.319	1.289	1.24	1.375	1.326	1.319	1.374	1.339	1.288	1.215	1.149	0.865	0.774	0.771	0.809	0.911	0.748	1.068	0.514	0.292	0.255	0.116	0.108	0.254	0.115	0.106	0.117	0.118	0.107	0.092	0.1	0.096	0.112	0.109	0.099	0.113
14.5	1.331	1.542	1.466	1.356	1.245	1.503	0.1	0.11	0.113	1.325	1.294	1.244	1.387	1.335	1.327	1.382	1.346	1.295	1.216	1.154	0.864	0.781	0.775	0.814	0.91	0.748	1.072	0.52	0.294	0.256	0.116	0.108	0.255	0.114	0.105	0.117	0.118	0.108	0.091	0.1	0.096	0.112	0.11	0.099	0.112
14.75	1.344	1.551	1.475	1.3785	1.276	1.515	0.099	0.109	0.113	1.33	1.298	1.249	1.394	1.343	1.333	1.388	1.352	1.3	1.221	1.158	0.865	0.788	0.779	0.819	0.91	0.748	1.075	0.524	0.297	0.257	0.116	0.108	0.257	0.114	0.105	0.117	0.118	0.107	0.091	0.1	0.096	0.111	0.109	0.099	0.112
15	1.359	1.558	1.485	1.39675	1.305	1.526	0.098	0.11	0.113	1.335	1.303	1.253	1.402	1.351	1.339	1.395	1.358	1.306	1.22	1.162	0.865	0.795	0.784	0.822	0.909	0.747	1.077	0.529	0.299	0.259	0.116	0.108	0.259	0.114	0.105	0.117	0.117	0.107	0.091	0.1	0.096	0.111	0.109	0.099	0.112
15.25	1.373	1.565	1.494	1.41675	1.329	1.534	0.098	0.11	0.113	1.339	1.306	1.256	1.41	1.356	1.344	1.402	1.363	1.311	1.222	1.163	0.865	0.8	0.789	0.826	0.909	0.747	1.08	0.534	0.301	0.261	0.115	0.108	0.261	0.114	0.105	0.116	0.118	0.107	0.092	0.1	0.096	0.111	0.108	0.098	0.111
15.5	1.383	1.572	1.503	1.43225	1.356	1.545	0.097	0.109	0.113	1.343	1.309	1.26	1.415	1.362	1.351	1.407	1.369	1.316	1.226	1.167	0.866	0.806	0.793	0.83	0.908	0.747	1.085	0.537	0.303	0.262	0.115	0.107	0.262	0.114	0.105	0.116	0.117	0.106	0.091	0.099	0.096	0.111	0.108	0.098	0.112
15.75	1.397	1.577	1.511	1.44825	1.378	1.553	0.096	0.109	0.113	1.346	1.314	1.264	1.423	1.368	1.354	1.414	1.373	1.321	1.226	1.169	0.866	0.811	0.796	0.833	0.908	0.746	1.087	0.543	0.306	0.264	0.115	0.108	0.264	0.114	0.105	0.115	0.117	0.107	0.092	0.099	0.095	0.111	0.108	0.098	0.112
16	1.408	1.583	1.518	1.46375	1.402	1.559	0.096	0.11	0.112	1.351	1.317	1.266	1.431	1.373	1.359	1.419	1.378	1.326	1.23	1.171	0.866	0.817	0.8	0.837	0.908	0.745	1.089	0.548	0.308	0.267	0.114	0.107	0.266	0.114	0.105	0.116	0.117	0.107	0.091	0.098	0.096	0.11	0.107	0.098	0.111
16.25	1.416	1.589	1.523	1.47475	1.424	1.566	0.095	0.109	0.112	1.353	1.322	1.27	1.434	1.379	1.363	1.423	1.384	1.33	1.23	1.175	0.866	0.823	0.804	0.84	0.908	0.746	1.091	0.551	0.311	0.267	0.114	0.108	0.267	0.114	0.105	0.115	0.117	0.106	0.091	0.099	0.095	0.11	0.106	0.098	0.111
16.5	1.427	1.594	1.531	1.4885	1.442	1.572	0.095	0.109	0.112	1.357	1.323	1.274	1.442	1.384	1.368	1.429	1.388	1.334	1.232	1.177	0.865	0.828	0.808	0.844	0.907	0.745	1.093	0.557	0.312	0.267	0.114	0.107	0.268	0.113	0.105	0.116	0.117	0.106	0.09	0.098	0.095	0.111	0.106	0.098	0.111
16.75	1.435	1.596	1.535	1.5005	1.462	1.58	0.094	0.109	0.112	1.362	1.328	1.277	1.446	1.389	1.37	1.434	1.391	1.337	1.235	1.181	0.866	0.833	0.811	0.847	0.907	0.745	1.095	0.562	0.315	0.27	0.114	0.107	0.27	0.114	0.104	0.115	0.116	0.106	0.09	0.099	0.096	0.11	0.105	0.099	0.111
17	1.444	1.602	1.542	1.509	1.477	1.585	0.094	0.109	0.112	1.364	1.331	1.28	1.453	1.391	1.375	1.438	1.397	1.342	1.235	1.181	0.866	0.838	0.814	0.85	0.907	0.744	1.097	0.567	0.317	0.272	0.114	0.107	0.272	0.113	0.105	0.115	0.116	0.106	0.09	0.098	0.096	0.11	0.104	0.098	0.111
17.25	1.45	1.604	1.547	1.51625	1.493	1.591	0.093	0.11	0.112	1.366	1.334	1.282	1.456	1.398	1.378	1.441	1.4	1.346	1.236	1.185	0.866	0.843	0.818	0.853	0.906	0.744	1.1	0.571	0.319	0.273	0.114	0.107	0.273	0.113	0.104	0.115	0.117	0.106	0.091	0.098	0.095	0.11	0.103	0.098	0.111
17.5	1.457	1.608	1.552	1.526	1.508	1.596	0.092	0.11	0.112	1.369	1.338	1.285	1.459	1.402	1.382	1.446	1.405	1.349	1.237	1.185	0.865	0.846	0.82	0.856	0.906	0.743	1.1	0.575	0.321	0.274	0.113	0.107	0.274	0.113	0.105	0.115	0.117	0.105	0.09	0.097	0.095	0.11	0.103	0.098	0.11
17.75	1.463	1.612	1.556	1.533	1.523	1.6	0.093	0.109	0.111	1.374	1.341	1.288	1.465	1.405	1.385	1.449	1.408	1.354	1.238	1.188	0.865	0.851	0.824	0.858	0.905	0.744	1.106	0.578	0.324	0.276	0.113	0.107	0.276	0.113	0.104	0.116	0.117	0.106	0.09	0.097	0.095	0.11	0.102	0.098	0.11
18	1.469	1.616	1.559	1.54075	1.536	1.603	0.091	0.109	0.111	1.376	1.344	1.291	1.469	1.41	1.389	1.454	1.412	1.357	1.24	1.191	0.867	0.855	0.826	0.861	0.905	0.743	1.107	0.583	0.326	0.276	0.114	0.107	0.277	0.112	0.105	0.114	0.116	0.106	0.09	0.098	0.095	0.109	0.101	0.097	0.11
18.25	1.473	1.619	1.565	1.54575	1.547	1.609	0.09	0.109	0.111	1.379	1.348	1.293	1.471	1.415	1.392	1.457	1.415	1.36	1.24	1.193	0.866	0.858	0.829	0.864	0.905	0.743	1.107	0.586	0.327	0.279	0.114	0.107	0.279	0.112	0.104	0.115	0.116	0.105	0.089	0.098	0.095	0.109	0.1	0.097	0.11
18.5	1.48	1.621	1.568	1.552	1.559	1.611	0.09	0.109	0.111	1.382	1.35	1.296	1.476	1.418	1.395	1.46	1.419	1.363	1.241	1.194	0.866	0.862	0.831	0.867	0.904	0.743	1.108	0.59	0.33	0.28	0.114	0.107	0.28	0.112	0.104	0.115	0.116	0.106	0.09	0.097	0.095	0.109	0.099	0.098	0.11
18.75	1.484	1.625	1.572	1.55725	1.568	1.616	0.09	0.109	0.111	1.384	1.353	1.298	1.478	1.421	1.398	1.463	1.422	1.367	1.241	1.196	0.867	0.865	0.835	0.87	0.903	0.743	1.109	0.594	0.331	0.281	0.114	0.106	0.281	0.112	0.104	0.114	0.115	0.105	0.09	0.097	0.095	0.109	0.098	0.097	0.11
19	1.486	1.626	1.575	1.561	1.578	1.619	0.089	0.108	0.111	1.387	1.355	1.301	1.481	1.423	1.401	1.467	1.424	1.368	1.242	1.197	0.866	0.868	0.837	0.872	0.904	0.742	1.11	0.597	0.334	0.282	0.113	0.106	0.281	0.112	0.104	0.114	0.115	0.106	0.088	0.097	0.095	0.109	0.097	0.098	0.11
19.25	1.49	1.63	1.577	1.5645	1.584	1.622	0.089	0.109	0.11	1.39	1.359	1.303	1.485	1.427	1.405	1.47	1.429	1.373	1.243	1.197	0.867	0.872	0.838	0.875	0.903	0.742	1.112	0.601	0.336	0.284	0.113	0.106	0.283	0.112	0.104	0.115	0.115	0.104	0.089	0.097	0.095	0.108	0.097	0.097	0.11
19.5	1.495	1.631	1.582	1.5705	1.592	1.625	0.088	0.109	0.111	1.393	1.36	1.306	1.49	1.429	1.405	1.472	1.432	1.374	1.243	1.198	0.867	0.875	0.841	0.877	0.902	0.742	1.113	0.605	0.339	0.285	0.113	0.106	0.285	0.111	0.104	0.115	0.115	0.105	0.09	0.097	0.095	0.109	0.097	0.097	0.11
19.75	1.498	1.634	1.583	1.57175	1.601	1.628	0.087	0.109	0.11	1.394	1.365	1.309	1.492	1.432	1.41	1.475	1.434	1.378	1.244	1.2	0.867	0.877	0.843	0.88	0.902	0.742	1.114	0.608	0.341	0.286	0.112	0.107	0.285	0.112	0.104	0.114	0.115	0.105	0.089	0.097	0.095	0.108	0.096	0.097	0.109
20	1.501	1.636	1.585	1.57575	1.607	1.632	0.087	0.109	0.11	1.397	1.366	1.311	1.495	1.436	1.411	1.479	1.438	1.381	1.245	1.202	0.867	0.88	0.846	0.881	0.901	0.741	1.114	0.612	0.342	0.287	0.113	0.107	0.287	0.111	0.104	0.114	0.115	0.105	0.089	0.097	0.094	0.109	0.096	0.097	0.11
20.25	1.503	1.638	1.589	1.57725	1.614	1.634	0.086	0.109	0.11	1.399	1.369	1.313	1.497	1.438	1.414	1.482	1.439	1.383	1.246	1.203	0.868	0.883	0.847	0.885	0.901	0.741	1.116	0.615	0.344	0.287	0.113	0.106	0.287	0.111	0.103	0.114	0.115	0.105	0.089	0.097	0.094	0.108	0.095	0.097	0.109
20.5	1.507	1.64	1.593	1.58075	1.62	1.636	0.086	0.109	0.11	1.401	1.371	1.316	1.5	1.439	1.417	1.484	1.443	1.386	1.245	1.205	0.867	0.885	0.849	0.887	0.9	0.741	1.117	0.619	0.346	0.288	0.112	0.106	0.288	0.111	0.104	0.113	0.115	0.105	0.089	0.096	0.095	0.108	0.095	0.097	0.109
20.75	1.51	1.642	1.595	1.58275	1.625	1.639	0.085	0.108	0.11	1.404	1.374	1.318	1.502	1.442	1.419	1.487	1.446	1.389	1.246	1.204	0.867	0.888	0.851	0.889	0.9	0.741	1.117	0.622	0.348	0.29	0.112	0.106	0.289	0.11	0.104	0.114	0.115	0.105	0.089	0.097	0.094	0.107	0.095	0.097	0.109
21	1.512	1.645	1.597	1.585	1.631	1.64	0.084	0.109	0.11	1.406	1.377	1.318	1.506	1.446	1.422	1.489	1.448	1.391	1.246	1.206	0.867	0.89	0.854	0.891	0.899	0.74	1.117	0.626	0.351	0.291	0.112	0.107	0.291	0.111	0.103	0.114	0.115	0.104	0.089	0.095	0.094	0.108	0.095	0.097	0.109
21.25	1.515	1.646	1.599	1.58575	1.636	1.643	0.084	0.109	0.11	1.408	1.379	1.322	1.508	1.449	1.425	1.491	1.452	1.393	1.247	1.209	0.867	0.893	0.855	0.893	0.899	0.74	1.119	0.629	0.352	0.292	0.112	0.106	0.292	0.11	0.103	0.114	0.114	0.105	0.088	0.095	0.094	0.108	0.095	0.096	0.109
21.5	1.519	1.648	1.602	1.5855	1.64	1.646	0.083	0.108	0.11	1.411	1.382	1.324	1.51	1.451	1.427	1.494	1.453	1.397	1.248	1.209	0.867	0.894	0.857	0.895	0.899	0.74	1.119	0.632	0.354	0.292	0.112	0.106	0.292	0.111	0.103	0.114	0.114	0.104	0.088	0.095	0.094	0.108	0.094	0.097	0.109
21.75	1.52	1.649	1.602	1.584	1.645	1.649	0.083	0.108	0.109	1.412	1.385	1.327	1.512	1.452	1.429	1.496	1.457	1.4	1.249	1.208	0.866	0.897	0.859	0.898	0.899	0.74	1.12	0.634	0.356	0.293	0.112	0.105	0.293	0.11	0.103	0.114	0.115	0.104	0.088	0.096	0.094	0.107	0.094	0.097	0.11
22	1.526	1.651	1.605	1.587	1.648	1.65	0.082	0.109	0.11	1.415	1.386	1.328	1.515	1.456	1.432	1.499	1.459	1.401	1.248	1.21	0.868	0.899	0.862	0.9	0.898	0.74	1.12	0.638	0.358	0.295	0.112	0.106	0.294	0.11	0.103	0.114	0.115	0.104	0.089	0.096	0.094	0.108	0.094	0.097	0.109
22.25	1.528	1.653	1.608	1.584	1.652	1.653	0.082	0.109	0.11	1.416	1.388	1.33	1.515	1.458	1.434	1.501	1.461	1.405	1.249	1.211	0.868	0.901	0.863	0.901	0.898	0.74	1.12	0.641	0.36	0.296	0.111	0.106	0.296	0.11	0.103	0.114	0.114	0.104	0.088	0.095	0.094	0.107	0.094	0.096	0.109
22.5	1.529	1.653	1.61	1.5805	1.655	1.655	0.081	0.108	0.11	1.419	1.39	1.332	1.518	1.459	1.435	1.502	1.464	1.406	1.248	1.213	0.867	0.902	0.865	0.904	0.897	0.739	1.121	0.643	0.361	0.296	0.111	0.105	0.297	0.11	0.102	0.113	0.115	0.104	0.089	0.096	0.094	0.108	0.094	0.096	0.11
22.75	1.531	1.655	1.612	1.5795	1.66	1.657	0.08	0.108	0.109	1.42	1.393	1.335	1.521	1.462	1.438	1.505	1.466	1.408	1.249	1.213	0.868	0.905	0.867	0.906	0.897	0.74	1.122	0.645	0.363	0.297	0.111	0.106	0.297	0.11	0.103	0.114	0.115	0.104	0.088	0.095	0.094	0.108	0.093	0.096	0.11
23	1.533	1.656	1.613	1.577	1.662	1.658	0.08	0.109	0.109	1.423	1.395	1.336	1.522	1.463	1.439	1.508	1.468	1.41	1.249	1.213	0.868	0.906	0.868	0.907	0.896	0.739	1.122	0.648	0.365	0.298	0.112	0.105	0.298	0.109	0.103	0.113	0.115	0.104	0.088	0.095	0.094	0.108	0.093	0.096	0.11
23.25	1.534	1.658	1.615	1.573	1.666	1.66	0.08	0.108	0.109	1.424	1.397	1.338	1.524	1.464	1.441	1.509	1.47	1.412	1.25	1.213	0.868	0.908	0.871	0.909	0.897	0.739	1.122	0.65	0.366	0.299	0.111	0.105	0.299	0.109	0.102	0.114	0.115	0.104	0.088	0.095	0.093	0.107	0.093	0.097	0.11
23.5	1.543	1.661	1.617	1.57	1.669	1.662	0.079	0.108	0.109	1.426	1.399	1.34	1.527	1.469	1.444	1.511	1.473	1.415	1.25	1.216	0.868	0.91	0.872	0.911	0.896	0.739	1.122	0.654	0.369	0.299	0.111	0.106	0.3	0.109	0.103	0.113	0.116	0.104	0.088	0.095	0.094	0.108	0.093	0.096	0.11
23.75	1.55	1.661	1.619	1.56575	1.671	1.663	0.079	0.108	0.109	1.429	1.401	1.342	1.53	1.469	1.446	1.513	1.475	1.416	1.25	1.215	0.867	0.912	0.873	0.913	0.896	0.739	1.123	0.657	0.37	0.301	0.11	0.105	0.3	0.11	0.103	0.114	0.116	0.104	0.088	0.094	0.094	0.108	0.093	0.097	0.11
24	1.549	1.662	1.621	1.558	1.673	1.664	0.079	0.108	0.109	1.43	1.403	1.344	1.528	1.472	1.448	1.517	1.475	1.418	1.252	1.216	0.867	0.913	0.875	0.916	0.896	0.739	1.122	0.658	0.372	0.302	0.11	0.105	0.301	0.109	0.102	0.114	0.117	0.104	0.087	0.095	0.094	0.107	0.093	0.096	0.11
Summary Statistics L. crispatus C0176A1
Hours	MRS + Glucose			MRS + Maltose			MRS + Glycogen			MRS + Glycogen Comp GV			MRS + Glycogen Comp LC			MRS + Glycogen Comp LI			MRS + Glycogen Comp MM			MRS + Glycogen Comp PB-P			MRS + Glycogen Comp PB-glyc			GV Boiled			LC Boiled			LI Boiled			MM Boiled			PB-P Boiled			PB-P Glyc Boiled
	Mean	Sdev	n	Mean	Sdev	n	Mean	Sdev	n	Mean	Sdev	n	Mean	Sdev	n	Mean	Sdev	n	Mean	Sdev	n	Mean	Sdev	n	Mean	Sdev	n	Mean	Sdev	n	Mean	Sdev	n	Mean	Sdev	n	Mean	Sdev	n	Mean	Sdev	n	Mean	Sdev	n
0	0.0553333	0.0130512	3	0.0519167	0.0102845	3	0.0356667	0.0064291	3	0.0316667	0.00416333	3	0.0326667	0.0162891	3	0.0343333	0.00635085	3	0.0393333	0.0124231	3	0.031	0.014	3	0.052	0.0384318	3	0.04	0.01249	3	0.036	0.0155242	3	0.035	0.01	3	0.0353333	0.0100664	3	0.028	0.0117898	3	0.03	0.0087178	3
0.25	0.056	0.0115326	3	0.0499167	0.00667239	3	0.037	0.0052915	3	0.0323333	0.00665833	3	0.034	0.0155885	3	0.0366667	0.0061101	3	0.04	0.0112694	3	0.031	0.0135277	3	0.052	0.0376431	3	0.041	0.0127671	3	0.0373333	0.0156312	3	0.036	0.01	3	0.037	0.0111355	3	0.03	0.0108167	3	0.0313333	0.00873689	3
0.5	0.0576667	0.0105987	3	0.0511667	0.00575181	3	0.039	0.00608276	3	0.0356667	0.00650641	3	0.038	0.0174356	3	0.0423333	0.0090185	3	0.0423333	0.0126623	3	0.032	0.0141067	3	0.0546667	0.0366788	3	0.0443333	0.0141892	3	0.0393333	0.0172434	3	0.0386667	0.0125831	3	0.039	0.0115326	3	0.0313333	0.0120968	3	0.0333333	0.0110151	3
0.75	0.0586667	0.0115902	3	0.0525833	0.00563656	3	0.043	0.0052915	3	0.0406667	0.0085049	3	0.046	0.0217945	3	0.0466667	0.0106927	3	0.0453333	0.0136137	3	0.034	0.0141067	3	0.0573333	0.0361156	3	0.0476667	0.0160416	3	0.0426667	0.0194251	3	0.0413333	0.0136504	3	0.0413333	0.0113725	3	0.0326667	0.0136137	3	0.0353333	0.0119304	3
1	0.0613333	0.0125033	3	0.0555833	0.00624667	3	0.0463333	0.00757188	3	0.0466667	0.00971253	3	0.0543333	0.0255799	3	0.0516667	0.0123423	3	0.047	0.0132288	3	0.0363333	0.0140475	3	0.0596667	0.0357258	3	0.0506667	0.0166233	3	0.0453333	0.0198578	3	0.0443333	0.0146401	3	0.0433333	0.0123423	3	0.0356667	0.0145717	3	0.0383333	0.0128582	3
1.25	0.0636667	0.0135031	3	0.05775	0.00651441	3	0.05	0.007	3	0.0556667	0.0123423	3	0.0606667	0.0285715	3	0.0583333	0.0145717	3	0.0506667	0.0137961	3	0.0403333	0.0160416	3	0.0633333	0.0342101	3	0.0543333	0.0171561	3	0.0486667	0.0207445	3	0.0473333	0.0150444	3	0.0463333	0.0123423	3	0.0383333	0.0149778	3	0.042	0.0132288	3
1.5	0.067	0.0145258	3	0.06175	0.00824242	3	0.0563333	0.0102144	3	0.0663333	0.0177858	3	0.0726667	0.0349619	3	0.0703333	0.0208167	3	0.0576667	0.0173877	3	0.0466667	0.0185562	3	0.07	0.031225	3	0.0613333	0.0211266	3	0.056	0.0242487	3	0.0543333	0.0190351	3	0.053	0.0160935	3	0.0436667	0.0189033	3	0.0476667	0.0170098	3
1.75	0.07	0.017088	3	0.0655833	0.0102602	3	0.0663333	0.0149778	3	0.085	0.0259422	3	0.0876667	0.0433167	3	0.0873333	0.0277909	3	0.069	0.0223383	3	0.0583333	0.0235443	3	0.0806667	0.0269506	3	0.072	0.0266271	3	0.067	0.0296142	3	0.0646667	0.0230072	3	0.063	0.0200749	3	0.0533333	0.0228108	3	0.0583333	0.0208407	3
2	0.0746667	0.0196044	3	0.0695833	0.0120736	3	0.0773333	0.0150444	3	0.109333	0.035949	3	0.107667	0.051984	3	0.108333	0.0344287	3	0.0853333	0.0289885	3	0.0736667	0.0303535	3	0.095	0.0230651	3	0.0843333	0.0299054	3	0.079	0.032	3	0.0753333	0.0245425	3	0.075	0.0210713	3	0.064	0.025	3	0.0686667	0.0225462	3
2.25	0.0803333	0.0215484	3	0.0755833	0.0141517	3	0.0886667	0.0122202	3	0.141	0.0480416	3	0.123667	0.0544273	3	0.132667	0.0390043	3	0.105333	0.0358376	3	0.0883333	0.0325167	3	0.112667	0.0175594	3	0.0983333	0.03188	3	0.0913333	0.0337095	3	0.0856667	0.0225019	3	0.0846667	0.0190088	3	0.0746667	0.0240069	3	0.0796667	0.0215484	3
2.5	0.085	0.0236432	3	0.0815833	0.0170593	3	0.097	0.0069282	3	0.18	0.0631744	3	0.142	0.0569298	3	0.156667	0.0408575	3	0.130333	0.0465224	3	0.106333	0.037099	3	0.135	0.0105357	3	0.112	0.032187	3	0.102667	0.0357957	3	0.0936667	0.0170098	3	0.0943333	0.0150444	3	0.0823333	0.0210317	3	0.0876667	0.0168028	3
2.75	0.0916667	0.0261598	3	0.0888333	0.0186033	3	0.105	0.00818535	3	0.223333	0.0744603	3	0.169	0.0642106	3	0.189	0.0442267	3	0.159333	0.0566245	3	0.127333	0.0410406	3	0.163333	0.00321455	3	0.126667	0.0293655	3	0.113333	0.0354448	3	0.101333	0.0110151	3	0.101	0.0103923	3	0.0896667	0.0162583	3	0.0946667	0.0124231	3
3	0.098	0.0286182	3	0.0955833	0.0203414	3	0.11	0.0115326	3	0.268667	0.0786532	3	0.203333	0.0761337	3	0.229333	0.0551936	3	0.193333	0.0696012	3	0.154667	0.0486758	3	0.199	0.006	3	0.14	0.0266646	3	0.120667	0.0357957	3	0.107	0.00916515	3	0.106667	0.00802081	3	0.0953333	0.012741	3	0.1	0.0105357	3
3.25	0.105667	0.0315647	3	0.10325	0.0222528	3	0.111	0.01	3	0.312333	0.0769697	3	0.237333	0.0950386	3	0.272333	0.0750355	3	0.230333	0.0835005	3	0.186	0.0639296	3	0.237667	0.0119304	3	0.149667	0.0217332	3	0.125	0.036428	3	0.109333	0.0085049	3	0.109333	0.00802081	3	0.0986667	0.0117189	3	0.102667	0.0100664	3
3.5	0.113333	0.0350761	3	0.110583	0.0237175	3	0.112667	0.0100167	3	0.358667	0.071122	3	0.276	0.10813	3	0.315667	0.0841091	3	0.268333	0.0887487	3	0.222333	0.0792107	3	0.279333	0.0117189	3	0.160333	0.0126623	3	0.128	0.0372693	3	0.11	0.008	3	0.111	0.0072111	3	0.1	0.010583	3	0.104333	0.00960902	3
3.75	0.121333	0.038527	3	0.118167	0.0243738	3	0.113	0.009	3	0.403667	0.064941	3	0.318333	0.114343	3	0.361	0.0858604	3	0.315667	0.0957723	3	0.259333	0.08903	3	0.328667	0.0120554	3	0.172333	0.00305505	3	0.129667	0.038553	3	0.111333	0.00802081	3	0.111667	0.00776745	3	0.101333	0.0104083	3	0.105667	0.00971253	3
4	0.130667	0.043501	3	0.1245	0.0242848	3	0.113667	0.0090185	3	0.455333	0.0661992	3	0.362333	0.116792	3	0.406	0.0813572	3	0.366	0.0965971	3	0.295333	0.0898016	3	0.375333	0.0176163	3	0.187333	0.0222785	3	0.131333	0.0398037	3	0.112333	0.00763763	3	0.110667	0.0061101	3	0.102	0.0108167	3	0.106	0.00984886	3
4.25	0.141667	0.0480035	3	0.131083	0.0239326	3	0.114667	0.0090185	3	0.505667	0.067278	3	0.407667	0.115279	3	0.452333	0.0769697	3	0.417333	0.0970017	3	0.331333	0.0829719	3	0.420667	0.0282902	3	0.197667	0.0349333	3	0.133	0.0400375	3	0.113	0.00818535	3	0.108333	0.0085049	3	0.102	0.0101489	3	0.106667	0.0102144	3
4.5	0.154	0.0540278	3	0.137333	0.0250067	3	0.114667	0.0085049	3	0.554	0.0632376	3	0.451	0.109823	3	0.498333	0.0702163	3	0.465333	0.0965212	3	0.364333	0.0735142	3	0.468667	0.0292973	3	0.203667	0.0409919	3	0.134	0.0408534	3	0.113333	0.00832666	3	0.106667	0.0105987	3	0.103333	0.0100664	3	0.108	0.00964365	3
4.75	0.167333	0.0626126	3	0.145583	0.0272171	3	0.115333	0.00802081	3	0.602	0.0557584	3	0.498	0.105485	3	0.538333	0.065615	3	0.511667	0.096085	3	0.392667	0.0591805	3	0.521	0.0334515	3	0.208667	0.044456	3	0.135333	0.0414287	3	0.114333	0.00832666	3	0.106667	0.0110151	3	0.104	0.0101489	3	0.108	0.00964365	3
5	0.184	0.0717565	3	0.1535	0.0297867	3	0.115	0.008	3	0.647	0.0357911	3	0.541667	0.100481	3	0.581667	0.0556447	3	0.554333	0.0895786	3	0.417667	0.0440946	3	0.568	0.031607	3	0.212333	0.0482113	3	0.135333	0.042336	3	0.114333	0.00832666	3	0.107	0.0115326	3	0.104333	0.0100664	3	0.108333	0.00986577	3
5.25	0.202333	0.0823974	3	0.162417	0.0336083	3	0.115333	0.00750555	3	0.684333	0.0309246	3	0.581	0.0919946	3	0.620333	0.0479305	3	0.597	0.0805419	3	0.437667	0.0353034	3	0.611667	0.0357258	3	0.216667	0.0505404	3	0.136667	0.0429108	3	0.114667	0.00776745	3	0.107667	0.0120139	3	0.104667	0.0100167	3	0.109	0.00964365	3
5.5	0.223667	0.0944528	3	0.172833	0.0408238	3	0.115	0.007	3	0.721667	0.0270986	3	0.622	0.0857496	3	0.656667	0.0405257	3	0.643667	0.0780534	3	0.452333	0.0348473	3	0.657667	0.0415251	3	0.220667	0.0531539	3	0.138	0.0443959	3	0.114667	0.00776745	3	0.107667	0.0120139	3	0.105	0.00953939	3	0.109	0.00964365	3
5.75	0.248	0.108088	3	0.1835	0.0487673	3	0.115	0.00655744	3	0.761	0.0242693	3	0.655333	0.0748888	3	0.695	0.0347707	3	0.676333	0.0600111	3	0.467333	0.0372201	3	0.699333	0.038553	3	0.225333	0.0560387	3	0.138667	0.0446356	3	0.115	0.00793725	3	0.107667	0.0120139	3	0.105	0.00953939	3	0.108667	0.00929157	3
6	0.277333	0.123127	3	0.196167	0.059549	3	0.114667	0.00650641	3	0.797	0.0217025	3	0.690333	0.0669801	3	0.726667	0.0323161	3	0.711333	0.0349476	3	0.479667	0.0392726	3	0.728667	0.0493592	3	0.229667	0.0601193	3	0.139333	0.0466083	3	0.115333	0.00832666	3	0.108	0.0115326	3	0.105	0.00953939	3	0.108667	0.00945163	3
6.25	0.309333	0.139055	3	0.210917	0.0708768	3	0.114667	0.0061101	3	0.835667	0.0220303	3	0.721	0.0615792	3	0.761667	0.0291433	3	0.748333	0.0135769	3	0.493333	0.0392088	3	0.751667	0.0541695	3	0.234	0.062482	3	0.140333	0.0475114	3	0.115333	0.00737111	3	0.108667	0.0120139	3	0.105	0.00953939	3	0.109333	0.00907377	3
6.5	0.345667	0.156516	3	0.2285	0.0850573	3	0.115	0.00556776	3	0.869667	0.0210792	3	0.752	0.0566657	3	0.791	0.0265141	3	0.766667	0.00907377	3	0.507	0.0415812	3	0.772	0.0596322	3	0.238667	0.0662596	3	0.140333	0.0484183	3	0.114667	0.00776745	3	0.108	0.0115326	3	0.104667	0.00960902	3	0.109	0.0087178	3
6.75	0.386333	0.17283	3	0.248417	0.0989117	3	0.114333	0.00503322	3	0.902	0.023516	3	0.782	0.0510979	3	0.821333	0.0225462	3	0.789	0.00264575	3	0.519	0.0421426	3	0.786	0.0596322	3	0.243333	0.0692122	3	0.142	0.0486621	3	0.115667	0.00776745	3	0.108333	0.0115036	3	0.105	0.00916515	3	0.109333	0.00907377	3
7	0.431	0.189739	3	0.271167	0.116401	3	0.114333	0.00472582	3	0.932333	0.0253246	3	0.811667	0.048645	3	0.851333	0.0196044	3	0.813	0.0134536	3	0.532333	0.0425245	3	0.800667	0.0620108	3	0.247667	0.0732416	3	0.142667	0.0507182	3	0.115333	0.00763763	3	0.108	0.0115326	3	0.105333	0.00971253	3	0.109667	0.0085049	3
7.25	0.478333	0.205695	3	0.295667	0.133332	3	0.114333	0.00472582	3	0.964333	0.0294845	3	0.839333	0.0414045	3	0.878	0.0177764	3	0.837	0.0281603	3	0.543667	0.0391067	3	0.811667	0.0635164	3	0.253	0.0755447	3	0.143333	0.0518684	3	0.115333	0.00832666	3	0.108	0.012	3	0.105333	0.00971253	3	0.109333	0.00907377	3
7.5	0.528667	0.2196	3	0.323167	0.152809	3	0.114	0.0034641	3	0.991333	0.0307463	3	0.866	0.0375899	3	0.905	0.0164621	3	0.858	0.0395095	3	0.556333	0.0415251	3	0.822	0.0653376	3	0.256667	0.0785005	3	0.143667	0.0523673	3	0.115667	0.00776745	3	0.108667	0.0115036	3	0.105333	0.00971253	3	0.109333	0.00907377	3
7.75	0.582333	0.230565	3	0.353583	0.171471	3	0.114	0.0043589	3	1.01867	0.0326241	3	0.891	0.0330454	3	0.929	0.0160935	3	0.879	0.0514198	3	0.567667	0.040501	3	0.832333	0.0703586	3	0.261	0.0817068	3	0.144667	0.0541695	3	0.115333	0.00832666	3	0.108333	0.0125033	3	0.105	0.00916515	3	0.109333	0.00907377	3
8	0.634667	0.242001	3	0.38675	0.190312	3	0.114	0.0034641	3	1.04533	0.0332315	3	0.916667	0.0290918	3	0.955667	0.0151767	3	0.9	0.0658711	3	0.575667	0.0445459	3	0.843333	0.0774683	3	0.265333	0.0840972	3	0.145667	0.0549939	3	0.115667	0.00776745	3	0.108333	0.0120139	3	0.105	0.00916515	3	0.109667	0.0085049	3
8.25	0.691	0.242	3	0.421917	0.210126	3	0.113667	0.00321455	3	1.07	0.0383145	3	0.94	0.025865	3	0.976667	0.0165025	3	0.915	0.073328	3	0.59	0.04	3	0.847333	0.0791033	3	0.269	0.0878806	3	0.145667	0.0558957	3	0.115333	0.00763763	3	0.108333	0.0115036	3	0.105	0.00916515	3	0.109667	0.0085049	3
8.5	0.744	0.242514	3	0.459	0.226497	3	0.113333	0.00305505	3	1.09367	0.0419563	3	0.962333	0.0218251	3	1.00033	0.0168028	3	0.93	0.084113	3	0.599	0.0405093	3	0.852333	0.0825853	3	0.273667	0.0908534	3	0.147	0.0572975	3	0.115333	0.00737111	3	0.108	0.012	3	0.105	0.00916515	3	0.109333	0.00907377	3
8.75	0.797	0.238057	3	0.498333	0.241738	3	0.113333	0.00305505	3	1.11267	0.0455448	3	0.985333	0.0205264	3	1.02167	0.0178979	3	0.944667	0.0935646	3	0.610333	0.038553	3	0.856667	0.0846542	3	0.277667	0.0933881	3	0.147333	0.0587736	3	0.115333	0.00763763	3	0.108667	0.0115036	3	0.105	0.00916515	3	0.109667	0.0085049	3
9	0.847333	0.231651	3	0.5415	0.255363	3	0.113	0.003	3	1.13033	0.0457967	3	1.00933	0.0221886	3	1.04367	0.0198578	3	0.958667	0.102452	3	0.621333	0.0391067	3	0.863333	0.092143	3	0.282	0.0957862	3	0.147667	0.0601775	3	0.115667	0.00776745	3	0.108	0.012	3	0.105333	0.00971253	3	0.109333	0.00814453	3
9.25	0.893667	0.222756	3	0.58525	0.26327	3	0.112667	0.00305505	3	1.14333	0.0496521	3	1.031	0.0168226	3	1.063	0.0208806	3	0.970667	0.112736	3	0.631	0.0375899	3	0.866667	0.0943628	3	0.285667	0.0978485	3	0.148667	0.0610765	3	0.115333	0.00737111	3	0.108	0.012	3	0.105	0.00916515	3	0.109333	0.00832666	3
9.5	0.938667	0.214412	3	0.630083	0.269363	3	0.112333	0.00321455	3	1.15367	0.0500633	3	1.05167	0.0150444	3	1.08333	0.0219621	3	0.982333	0.120737	3	0.641333	0.0362951	3	0.870667	0.0994049	3	0.289	0.101059	3	0.149333	0.0621638	3	0.115333	0.00737111	3	0.108	0.012	3	0.104667	0.00929157	3	0.108667	0.0085049	3
9.75	0.980333	0.205636	3	0.676833	0.272096	3	0.112667	0.00305505	3	1.15667	0.0461988	3	1.07333	0.012741	3	1.102	0.023388	3	0.991667	0.128594	3	0.65	0.0363731	3	0.872667	0.101933	3	0.292667	0.103123	3	0.15	0.0633798	3	0.115333	0.00737111	3	0.108	0.012	3	0.104667	0.00929157	3	0.109	0.00793725	3
10	1.01933	0.198389	3	0.724917	0.272006	3	0.112333	0.00321455	3	1.15967	0.0414045	3	1.09433	0.0113725	3	1.12267	0.0239653	3	1	0.13403	3	0.660667	0.0351331	3	0.877	0.108167	3	0.296333	0.105187	3	0.151	0.0642106	3	0.115	0.0072111	3	0.107667	0.0125033	3	0.105	0.00916515	3	0.109	0.00888819	3
10.25	1.056	0.193316	3	0.771	0.270246	3	0.111667	0.00305505	3	1.163	0.0387427	3	1.11367	0.0110151	3	1.141	0.026	3	1.006	0.137634	3	0.668333	0.0355715	3	0.881	0.113261	3	0.300333	0.107825	3	0.151667	0.0653631	3	0.115	0.0072111	3	0.108333	0.0120139	3	0.105	0.00916515	3	0.109333	0.00832666	3
10.5	1.092	0.185591	3	0.817917	0.264414	3	0.112	0.0034641	3	1.17033	0.038371	3	1.13333	0.0100167	3	1.15833	0.0271539	3	1.013	0.142674	3	0.677333	0.0342685	3	0.882667	0.115777	3	0.303667	0.110238	3	0.152	0.0659394	3	0.114667	0.00680686	3	0.107667	0.0125033	3	0.104667	0.00929157	3	0.108667	0.00776745	3
10.75	1.125	0.181865	3	0.8655	0.256458	3	0.112	0.00360555	3	1.178	0.03747	3	1.15267	0.0092376	3	1.17567	0.0293655	3	1.01967	0.146889	3	0.686	0.0343948	3	0.885667	0.119438	3	0.307667	0.112082	3	0.152667	0.067092	3	0.114667	0.00680686	3	0.108	0.01253	3	0.104333	0.00873689	3	0.108667	0.0085049	3
11	1.15667	0.176103	3	0.912083	0.25123	3	0.111	0.00360555	3	1.18733	0.0381357	3	1.172	0.0121655	3	1.19233	0.0310054	3	1.02533	0.150314	3	0.694333	0.0332916	3	0.886333	0.122688	3	0.311333	0.114823	3	0.152667	0.068821	3	0.115	0.0072111	3	0.107333	0.0120139	3	0.104333	0.00873689	3	0.108667	0.0085049	3
11.25	1.185	0.172879	3	0.954667	0.242607	3	0.110667	0.00404145	3	1.19667	0.037314	3	1.18833	0.0125831	3	1.20833	0.0319427	3	1.03267	0.157176	3	0.703	0.032187	3	0.890333	0.127033	3	0.314667	0.116316	3	0.153	0.0693974	3	0.114333	0.00737111	3	0.107667	0.0125033	3	0.104333	0.00873689	3	0.108667	0.00757188	3
11.5	1.21233	0.169677	3	0.9975	0.233965	3	0.110667	0.00404145	3	1.206	0.038	3	1.206	0.0145258	3	1.222	0.031749	3	1.037	0.157645	3	0.711	0.032187	3	0.891667	0.13027	3	0.317667	0.118955	3	0.154	0.0711266	3	0.114333	0.00665833	3	0.106667	0.0125033	3	0.104333	0.0080829	3	0.108667	0.00757188	3
11.75	1.239	0.166286	3	1.03775	0.22261	3	0.110333	0.00450925	3	1.214	0.0377227	3	1.22233	0.0142945	3	1.23667	0.0344287	3	1.043	0.162936	3	0.718333	0.0310698	3	0.894333	0.134601	3	0.321333	0.120226	3	0.154333	0.0717031	3	0.114	0.007	3	0.107	0.01253	3	0.104333	0.00873689	3	0.108667	0.00757188	3
12	1.26433	0.16181	3	1.07542	0.216363	3	0.110333	0.00450925	3	1.22333	0.0374477	3	1.23667	0.0165025	3	1.24967	0.0356417	3	1.046	0.164839	3	0.725667	0.0294845	3	0.896	0.136963	3	0.324667	0.122517	3	0.155	0.072856	3	0.113667	0.00680686	3	0.107333	0.0130128	3	0.103667	0.00929157	3	0.108	0.00793725	3
12.25	1.28733	0.155918	3	1.111	0.208029	3	0.109667	0.0051316	3	1.23133	0.0377536	3	1.25233	0.0183394	3	1.261	0.0363456	3	1.05067	0.167638	3	0.733667	0.0294845	3	0.898667	0.141341	3	0.328	0.124808	3	0.155333	0.0743259	3	0.113333	0.0064291	3	0.107	0.01253	3	0.104333	0.00873689	3	0.108667	0.00757188	3
12.5	1.31067	0.150134	3	1.14583	0.199948	3	0.109667	0.00550757	3	1.23933	0.0377536	3	1.26567	0.0195021	3	1.27233	0.0377536	3	1.05467	0.170086	3	0.740333	0.0277909	3	0.900667	0.144777	3	0.331333	0.126303	3	0.156333	0.075162	3	0.113667	0.00680686	3	0.107333	0.0130128	3	0.104	0.00916515	3	0.108333	0.00737111	3
12.75	1.33233	0.144462	3	1.17808	0.191625	3	0.109667	0.00550757	3	1.24667	0.0381881	3	1.278	0.0226053	3	1.28333	0.0387341	3	1.058	0.173312	3	0.747333	0.0276466	3	0.901333	0.146193	3	0.334667	0.129516	3	0.156333	0.0760548	3	0.113667	0.00585947	3	0.107	0.01253	3	0.103333	0.00873689	3	0.107667	0.00757188	3
13	1.35267	0.138352	3	1.20992	0.182687	3	0.109	0.00556776	3	1.25367	0.038527	3	1.292	0.023388	3	1.29267	0.0391706	3	1.062	0.176321	3	0.754333	0.0258134	3	0.903333	0.148648	3	0.337667	0.131363	3	0.157	0.0771557	3	0.113333	0.0064291	3	0.106333	0.0120139	3	0.103	0.00888819	3	0.108	0.00793725	3
13.25	1.37133	0.132681	3	1.24033	0.175044	3	0.109333	0.00568624	3	1.26067	0.0388887	3	1.30267	0.0263122	3	1.30267	0.0395137	3	1.06567	0.17859	3	0.761	0.0243311	3	0.904333	0.15058	3	0.341333	0.133302	3	0.157333	0.0786215	3	0.113333	0.0064291	3	0.106333	0.0130128	3	0.103333	0.00873689	3	0.108	0.00793725	3
13.5	1.389	0.127012	3	1.26758	0.166628	3	0.109	0.00655744	3	1.26667	0.0402658	3	1.313	0.0277849	3	1.31067	0.040501	3	1.06733	0.178976	3	0.767	0.023388	3	0.905333	0.153053	3	0.344667	0.134797	3	0.158333	0.0794628	3	0.113333	0.00665833	3	0.106333	0.0130128	3	0.103	0.00818535	3	0.107667	0.00757188	3
13.75	1.404	0.122772	3	1.29425	0.15633	3	0.108	0.006245	3	1.272	0.0403361	3	1.32333	0.0276466	3	1.319	0.0419404	3	1.07167	0.183699	3	0.773	0.023388	3	0.906667	0.155545	3	0.347333	0.136866	3	0.158	0.0806164	3	0.113	0.00608276	3	0.106333	0.0130128	3	0.102667	0.00832666	3	0.107333	0.00737111	3
14	1.42033	0.117649	3	1.32025	0.14896	3	0.108	0.0072111	3	1.278	0.0407308	3	1.33267	0.0308599	3	1.32667	0.0422532	3	1.074	0.184488	3	0.778667	0.0219621	3	0.907667	0.157513	3	0.350667	0.139289	3	0.159333	0.0811932	3	0.112667	0.00665833	3	0.106	0.01253	3	0.102333	0.0085049	3	0.107333	0.00737111	3
14.25	1.433	0.112623	3	1.34383	0.13814	3	0.107333	0.00665833	3	1.28267	0.039879	3	1.34	0.0305123	3	1.33367	0.0432474	3	1.07633	0.185971	3	0.784667	0.0211266	3	0.909	0.160009	3	0.353667	0.14008	3	0.159333	0.0820813	3	0.112667	0.00585947	3	0.105667	0.0130512	3	0.102667	0.00832666	3	0.107	0.0072111	3
14.5	1.44633	0.106866	3	1.368	0.129418	3	0.107667	0.00680686	3	1.28767	0.0408697	3	1.34967	0.0325781	3	1.341	0.043715	3	1.078	0.187904	3	0.79	0.021	3	0.91	0.162	3	0.356667	0.142721	3	0.159667	0.0826579	3	0.112	0.006245	3	0.105667	0.0136504	3	0.102667	0.00832666	3	0.107	0.007	3
14.75	1.45667	0.104711	3	1.38983	0.119902	3	0.107	0.0072111	3	1.29233	0.0407962	3	1.35667	0.0327159	3	1.34667	0.0442418	3	1.08133	0.18998	3	0.795333	0.0209841	3	0.911	0.163502	3	0.359333	0.144001	3	0.160333	0.0838113	3	0.112	0.006245	3	0.105333	0.0135769	3	0.102333	0.00776745	3	0.106667	0.00680686	3
15	1.46733	0.100669	3	1.40925	0.111029	3	0.107	0.00793725	3	1.297	0.041328	3	1.364	0.0334515	3	1.353	0.0447102	3	1.08233	0.190437	3	0.800333	0.0195533	3	0.911	0.165009	3	0.362333	0.145717	3	0.161	0.0849647	3	0.112	0.006245	3	0.105	0.0131149	3	0.102333	0.00776745	3	0.106667	0.00680686	3
15.25	1.47733	0.097079	3	1.42658	0.102853	3	0.107	0.00793725	3	1.30033	0.0417892	3	1.37	0.0351568	3	1.35867	0.0456545	3	1.08333	0.19137	3	0.805	0.019	3	0.912	0.16652	3	0.365333	0.147432	3	0.161333	0.0863848	3	0.111667	0.00585947	3	0.105667	0.0130512	3	0.102333	0.00776745	3	0.105667	0.00680686	3
15.5	1.486	0.0956399	3	1.44442	0.0950856	3	0.106333	0.00832666	3	1.304	0.0417253	3	1.376	0.0342199	3	1.364	0.0457056	3	1.08633	0.193081	3	0.809667	0.0187705	3	0.913333	0.169063	3	0.367333	0.148359	3	0.161333	0.0872716	3	0.111667	0.00585947	3	0.104667	0.0130512	3	0.102	0.00793725	3	0.106	0.0072111	3
15.75	1.495	0.0910604	3	1.45975	0.088065	3	0.106	0.00888819	3	1.308	0.041328	3	1.38167	0.0364737	3	1.36933	0.0466083	3	1.087	0.193502	3	0.813333	0.01861	3	0.913667	0.170571	3	0.371	0.150429	3	0.162333	0.0881155	3	0.111333	0.00550757	3	0.105333	0.0125831	3	0.101667	0.00832666	3	0.106	0.0072111	3
16	1.503	0.088459	3	1.47492	0.0790934	3	0.106	0.0087178	3	1.31133	0.0427824	3	1.38767	0.038175	3	1.37433	0.0466083	3	1.089	0.195364	3	0.818	0.0185203	3	0.914	0.172078	3	0.374333	0.15179	3	0.162333	0.0898462	3	0.111667	0.00585947	3	0.105	0.0131149	3	0.101333	0.00757188	3	0.105333	0.00665833	3
16.25	1.50933	0.087306	3	1.48825	0.0719561	3	0.105333	0.00907377	3	1.315	0.0419404	3	1.392	0.0372424	3	1.379	0.0467012	3	1.09033	0.196215	3	0.822333	0.0180093	3	0.915	0.172606	3	0.376333	0.152857	3	0.163	0.0901166	3	0.111333	0.00550757	3	0.104667	0.0130512	3	0.101333	0.00776745	3	0.105	0.00655744	3
16.5	1.51733	0.0843347	3	1.50083	0.0658717	3	0.105333	0.00907377	3	1.318	0.0417253	3	1.398	0.0389358	3	1.38367	0.047648	3	1.09133	0.19793	3	0.826667	0.018037	3	0.915	0.174138	3	0.378667	0.156072	3	0.163	0.091	3	0.111333	0.00568624	3	0.104333	0.0135769	3	0.101333	0.0085049	3	0.105	0.00655744	3
16.75	1.522	0.0812835	3	1.51417	0.0601754	3	0.105	0.00964365	3	1.32233	0.0427824	3	1.40167	0.0395517	3	1.38733	0.0486038	3	1.094	0.199291	3	0.830333	0.0181475	3	0.915667	0.175161	3	0.382333	0.157214	3	0.163667	0.0921539	3	0.111	0.00608276	3	0.104	0.0131149	3	0.101667	0.00737111	3	0.105	0.006	3
17	1.52933	0.079758	3	1.52367	0.0554737	3	0.105	0.00964365	3	1.325	0.0423202	3	1.40633	0.0411987	3	1.39233	0.0481698	3	1.094	0.199291	3	0.834	0.0183303	3	0.916	0.176672	3	0.385333	0.158929	3	0.164333	0.0933077	3	0.111	0.0052915	3	0.104	0.0131149	3	0.101333	0.00757188	3	0.104333	0.00650641	3
17.25	1.53367	0.077861	3	1.53342	0.0512057	3	0.105	0.0104403	3	1.32733	0.042395	3	1.41067	0.0405134	3	1.39567	0.047648	3	1.09567	0.200525	3	0.838	0.0180278	3	0.916667	0.17824	3	0.387667	0.160429	3	0.164667	0.0938847	3	0.110667	0.00585947	3	0.104667	0.0130512	3	0.101	0.00793725	3	0.104	0.00655744	3
17.5	1.539	0.0763348	3	1.54333	0.0464901	3	0.104667	0.0110151	3	1.33067	0.0424774	3	1.41433	0.0399541	3	1.4	0.0486929	3	1.09567	0.201448	3	0.840667	0.0185831	3	0.916333	0.178724	3	0.39	0.161929	3	0.164667	0.094733	3	0.111	0.0052915	3	0.104	0.0135277	3	0.100667	0.00814453	3	0.103667	0.00602771	3
17.75	1.54367	0.0752618	3	1.552	0.0418688	3	0.104333	0.00986577	3	1.33433	0.0433859	3	1.41833	0.0416333	3	1.40367	0.047648	3	1.097	0.202467	3	0.844333	0.0179536	3	0.918333	0.181368	3	0.392667	0.162288	3	0.165333	0.0958871	3	0.111	0.006245	3	0.104333	0.0135769	3	0.100667	0.00814453	3	0.103333	0.0061101	3
18	1.548	0.0741148	3	1.55992	0.0373868	3	0.103667	0.0110151	3	1.337	0.0429302	3	1.42267	0.0414769	3	1.40767	0.048645	3	1.09933	0.202693	3	0.847333	0.0187172	3	0.918333	0.182366	3	0.395	0.164721	3	0.166	0.0961925	3	0.110333	0.00472582	3	0.104	0.0131149	3	0.100667	0.00737111	3	0.102667	0.00665833	3
18.25	1.55233	0.0738196	3	1.56725	0.036162	3	0.103333	0.0115902	3	1.34	0.0435546	3	1.426	0.0406325	3	1.41067	0.048645	3	1.09967	0.203721	3	0.850333	0.0187172	3	0.918333	0.182366	3	0.397333	0.165143	3	0.166667	0.0973465	3	0.110333	0.00568624	3	0.103333	0.0135769	3	0.100667	0.00737111	3	0.102333	0.00680686	3
18.5	1.55633	0.0712203	3	1.574	0.0322335	3	0.103333	0.0115902	3	1.34267	0.0434665	3	1.42967	0.0417413	3	1.414	0.0486929	3	1.10033	0.204295	3	0.853333	0.0195021	3	0.918333	0.182922	3	0.4	0.166433	3	0.167	0.0979234	3	0.110333	0.00568624	3	0.104	0.0131149	3	0.100333	0.00757188	3	0.102333	0.00665833	3
18.75	1.56033	0.0712203	3	1.58042	0.0312813	3	0.103333	0.0115902	3	1.345	0.0435546	3	1.43233	0.0411866	3	1.41733	0.0481698	3	1.10133	0.204182	3	0.856667	0.0189297	3	0.918333	0.183481	3	0.402	0.168146	3	0.167	0.0988079	3	0.11	0.0052915	3	0.103333	0.0125831	3	0.100333	0.00757188	3	0.101667	0.00723418	3
19	1.56233	0.0708543	3	1.586	0.0298161	3	0.102667	0.0119304	3	1.34767	0.0434665	3	1.435	0.041328	3	1.41967	0.0496421	3	1.10167	0.20533	3	0.859	0.0191572	3	0.918667	0.184438	3	0.404333	0.168868	3	0.166667	0.0990774	3	0.11	0.0052915	3	0.103	0.0137477	3	0.100333	0.00757188	3	0.101667	0.00723418	3
19.25	1.56567	0.0706847	3	1.59017	0.0292418	3	0.102667	0.0118462	3	1.35067	0.0440946	3	1.439	0.041328	3	1.424	0.0486929	3	1.10233	0.205098	3	0.861667	0.0205508	3	0.919	0.185518	3	0.407	0.170009	3	0.167333	0.100231	3	0.110333	0.00568624	3	0.102667	0.0130512	3	0.1	0.007	3	0.101333	0.00750555	3
19.5	1.56933	0.0688791	3	1.59583	0.0274515	3	0.102667	0.012741	3	1.353	0.0439204	3	1.44133	0.0438216	3	1.426	0.0492747	3	1.10267	0.20533	3	0.864333	0.020232	3	0.919	0.186083	3	0.409667	0.171305	3	0.168	0.101385	3	0.11	0.00556776	3	0.103333	0.0125831	3	0.100333	0.00757188	3	0.101333	0.00750555	3
19.75	1.57167	0.0687047	3	1.60025	0.0281325	3	0.102	0.013	3	1.356	0.0432088	3	1.44467	0.0424421	3	1.429	0.0486929	3	1.10367	0.206137	3	0.866667	0.0205508	3	0.919333	0.186605	3	0.411667	0.172239	3	0.168	0.101356	3	0.11	0.0052915	3	0.103	0.0131149	3	0.1	0.007	3	0.100667	0.00723418	3
20	1.574	0.0681689	3	1.60492	0.0281828	3	0.102	0.013	3	1.358	0.0435546	3	1.44733	0.0431316	3	1.43267	0.0492172	3	1.10467	0.206945	3	0.869	0.0199249	3	0.918667	0.187127	3	0.413667	0.173949	3	0.169	0.102235	3	0.109667	0.0051316	3	0.103	0.0131149	3	0.1	0.00793725	3	0.101	0.00781025	3
20.25	1.57667	0.0683398	3	1.60842	0.028784	3	0.101667	0.0135769	3	1.36033	0.0436501	3	1.44967	0.0427122	3	1.43467	0.0496421	3	1.10567	0.206945	3	0.871667	0.0213854	3	0.919333	0.188171	3	0.415333	0.175249	3	0.168667	0.102539	3	0.109333	0.00568624	3	0.103	0.0131149	3	0.0996667	0.00737111	3	0.100333	0.00757188	3
20.5	1.58	0.0674463	3	1.61225	0.0284286	3	0.101667	0.0135769	3	1.36267	0.0431084	3	1.452	0.043	3	1.43767	0.0492172	3	1.10567	0.207657	3	0.873667	0.0213854	3	0.919333	0.188744	3	0.417667	0.176755	3	0.168667	0.103389	3	0.109333	0.00472582	3	0.103	0.0131149	3	0.0996667	0.00723418	3	0.100333	0.00757188	3
20.75	1.58233	0.0669054	3	1.61558	0.0292835	3	0.101	0.0138924	3	1.36533	0.0436501	3	1.45433	0.0428525	3	1.44067	0.0492172	3	1.10567	0.207755	3	0.876	0.0216564	3	0.919333	0.188744	3	0.42	0.177325	3	0.169	0.103966	3	0.109333	0.00503322	3	0.103	0.0131149	3	0.0993333	0.00680686	3	0.100333	0.00757188	3
21	1.58467	0.0673523	3	1.61867	0.0295014	3	0.101	0.0147309	3	1.367	0.0448442	3	1.458	0.0432666	3	1.44267	0.0492172	3	1.10633	0.208231	3	0.878333	0.0210792	3	0.918667	0.189268	3	0.422667	0.178629	3	0.17	0.104819	3	0.109333	0.00568624	3	0.102667	0.0130512	3	0.099	0.00781025	3	0.100333	0.00757188	3
21.25	1.58667	0.0663652	3	1.62158	0.0312293	3	0.101	0.0147309	3	1.36967	0.0437531	3	1.46067	0.0427122	3	1.44533	0.049339	3	1.10767	0.209288	3	0.880333	0.0219393	3	0.919333	0.190316	3	0.424333	0.179767	3	0.17	0.105698	3	0.109	0.00556776	3	0.102333	0.0132035	3	0.099	0.00781025	3	0.1	0.00781025	3
21.5	1.58967	0.0653784	3	1.62383	0.0333329	3	0.100333	0.0150444	3	1.37233	0.0442982	3	1.46267	0.0427122	3	1.448	0.0486929	3	1.108	0.209621	3	0.882	0.0216564	3	0.919333	0.190316	3	0.426	0.181075	3	0.17	0.105698	3	0.109333	0.00568624	3	0.102	0.0131149	3	0.099	0.00781025	3	0.1	0.00793725	3
21.75	1.59033	0.0652865	3	1.626	0.036428	3	0.1	0.0147309	3	1.37467	0.0434319	3	1.46433	0.0428525	3	1.451	0.0482804	3	1.10767	0.210291	3	0.884667	0.0222336	3	0.919667	0.190841	3	0.427667	0.181445	3	0.17	0.106579	3	0.109	0.00556776	3	0.102333	0.0135769	3	0.099	0.007	3	0.100333	0.0085049	3
22	1.594	0.0632218	3	1.62833	0.0358097	3	0.100333	0.015885	3	1.37633	0.0442982	3	1.46767	0.0427122	3	1.453	0.0492747	3	1.10867	0.209288	3	0.887	0.0216564	3	0.919333	0.190896	3	0.430333	0.182582	3	0.170667	0.106852	3	0.109	0.00556776	3	0.102667	0.0130512	3	0.0993333	0.00757188	3	0.1	0.00793725	3
22.25	1.59633	0.0633114	3	1.62967	0.0395517	3	0.100333	0.015885	3	1.378	0.0438634	3	1.469	0.0416053	3	1.45567	0.0482217	3	1.10933	0.209863	3	0.888333	0.0219393	3	0.919333	0.190896	3	0.432333	0.183522	3	0.171	0.108282	3	0.109	0.00556776	3	0.102	0.0131149	3	0.0986667	0.00723418	3	0.0996667	0.00814453	3
22.5	1.59733	0.062963	3	1.63017	0.0430126	3	0.0996667	0.0161967	3	1.38033	0.0442982	3	1.47067	0.0427122	3	1.45733	0.048346	3	1.10933	0.210595	3	0.890333	0.0219621	3	0.919	0.191948	3	0.433333	0.184462	3	0.171	0.10916	3	0.108333	0.00568624	3	0.102667	0.0130512	3	0.0993333	0.00757188	3	0.1	0.0087178	3
22.75	1.59933	0.062963	3	1.63217	0.0456353	3	0.099	0.0164621	3	1.38267	0.0434319	3	1.47367	0.0427122	3	1.45967	0.0488092	3	1.11	0.21035	3	0.892667	0.0222336	3	0.919667	0.192006	3	0.435	0.184835	3	0.171333	0.108859	3	0.109	0.00556776	3	0.102333	0.0135769	3	0.099	0.00781025	3	0.0996667	0.00907377	3
23	1.60067	0.0624206	3	1.63233	0.0479618	3	0.0993333	0.0167432	3	1.38467	0.044411	3	1.47467	0.0427122	3	1.462	0.0492747	3	1.11	0.21035	3	0.893667	0.0222336	3	0.919	0.192533	3	0.437	0.185777	3	0.171667	0.109464	3	0.108333	0.00503322	3	0.102333	0.0135769	3	0.099	0.00781025	3	0.0996667	0.00907377	3
23.25	1.60233	0.062963	3	1.633	0.0520481	3	0.099	0.0164621	3	1.38633	0.0439811	3	1.47633	0.0428525	3	1.46367	0.0488092	3	1.11033	0.210681	3	0.896	0.0216564	3	0.919333	0.192474	3	0.438333	0.186345	3	0.171667	0.110315	3	0.108333	0.00602771	3	0.102333	0.0135769	3	0.0983333	0.00757188	3	0.1	0.00888819	3
23.5	1.607	0.0596322	3	1.63367	0.0552479	3	0.0986667	0.0170392	3	1.38833	0.0439811	3	1.48	0.0425793	3	1.46633	0.048346	3	1.11133	0.211417	3	0.897667	0.0222336	3	0.919	0.192533	3	0.440667	0.188038	3	0.172333	0.110591	3	0.108333	0.00503322	3	0.102667	0.0140475	3	0.099	0.00781025	3	0.0996667	0.00907377	3
23.75	1.61	0.0560446	3	1.63325	0.0585934	3	0.0986667	0.0170392	3	1.39067	0.044411	3	1.48167	0.0434089	3	1.468	0.0488774	3	1.11067	0.211746	3	0.899333	0.0228108	3	0.919333	0.19306	3	0.442667	0.188797	3	0.171667	0.111168	3	0.109	0.00556776	3	0.102667	0.0140475	3	0.0986667	0.0080829	3	0.1	0.00888819	3
24	1.61067	0.0572043	3	1.63167	0.0639557	3	0.0986667	0.0170392	3	1.39233	0.0439811	3	1.48267	0.0410528	3	1.47	0.049689	3	1.11167	0.212651	3	0.901333	0.0228546	3	0.919	0.192533	3	0.444	0.188605	3	0.172	0.111745	3	0.108333	0.00602771	3	0.102667	0.0150444	3	0.0986667	0.00723418	3	0.0996667	0.00907377	3

## Sheet: L. crispatus MV-1A-US_x0009_
L. crispatus MV-1A-US Experimental Replicates
Hours	MRS + Glucose			MRS + Maltose			MRS + Glycogen			MRS + Glycogen Comp GV			MRS + Glycogen Comp LC			MRS + Glycogen Comp LI			MRS + Glycogen Comp MM			MRS + Glycogen Comp PB-P			MRS + Glycogen Comp PB-glyc			GV Boiled			LC Boiled			LI Boiled			MM Boiled			PB-P Boiled			PB-P Glyc Boiled
Trial #	1	2	3	1	2	3	1	2	3	1	2	3	1	2	3	1	2	3	1	2	3	1	2	3	1	2	3	1	2	3	1	2	3	1	2	3	1	2	3	1	2	3	1	2	3
0	0.061	0.073	0.061	0.053	0.052	0.047	0.041	0.05	0.038	0.035	0.036	0.03	0.031	0.044	0.039	0.041	0.043	0.04	0.033	0.047	0.038	0.03	0.037	0.039	0.039	0.037	0.006	0.029	0.054	0.052	0.033	0.04	0.04	0.035	0.048	0.04	0.035	0.048	0.049	0.046	0.036	0.034	0.035	0.036	0.033
0.25	0.069	0.079	0.062	0.058	0.053	0.047	0.044	0.052	0.039	0.037	0.04	0.031	0.034	0.046	0.042	0.042	0.046	0.043	0.035	0.048	0.037	0.034	0.039	0.04	0.039	0.039	0.006	0.032	0.053	0.054	0.034	0.042	0.042	0.037	0.05	0.043	0.038	0.05	0.05	0.04	0.04	0.036	0.037	0.038	0.034
0.5	0.07	0.079	0.062	0.062	0.059	0.048	0.045	0.05	0.04	0.038	0.041	0.032	0.037	0.053	0.049	0.044	0.048	0.045	0.035	0.05	0.039	0.035	0.037	0.039	0.036	0.037	0.005	0.032	0.053	0.055	0.036	0.042	0.042	0.037	0.05	0.045	0.037	0.05	0.052	0.038	0.04	0.036	0.035	0.038	0.036
0.75	0.071	0.081	0.066	0.064	0.064	0.054	0.047	0.053	0.043	0.043	0.047	0.041	0.041	0.062	0.061	0.05	0.052	0.053	0.036	0.053	0.046	0.038	0.039	0.046	0.039	0.039	0.01	0.035	0.057	0.061	0.038	0.045	0.047	0.037	0.053	0.053	0.039	0.053	0.058	0.04	0.042	0.041	0.036	0.041	0.04
1	0.075	0.088	0.076	0.069	0.071	0.066	0.052	0.058	0.051	0.052	0.058	0.054	0.046	0.073	0.076	0.059	0.06	0.066	0.041	0.06	0.054	0.042	0.043	0.052	0.045	0.043	0.016	0.039	0.062	0.067	0.043	0.049	0.052	0.042	0.059	0.066	0.043	0.059	0.065	0.044	0.047	0.047	0.04	0.046	0.047
1.25	0.08	0.097	0.086	0.075	0.079	0.076	0.058	0.065	0.058	0.063	0.071	0.068	0.053	0.084	0.094	0.07	0.071	0.08	0.046	0.068	0.063	0.047	0.05	0.062	0.052	0.05	0.021	0.044	0.068	0.075	0.049	0.055	0.06	0.048	0.067	0.08	0.049	0.067	0.075	0.048	0.055	0.053	0.046	0.053	0.055
1.5	0.089	0.109	0.099	0.082	0.091	0.089	0.067	0.078	0.071	0.076	0.086	0.087	0.065	0.099	0.117	0.084	0.088	0.101	0.054	0.08	0.078	0.056	0.06	0.077	0.061	0.06	0.032	0.052	0.078	0.09	0.059	0.066	0.074	0.055	0.079	0.101	0.056	0.079	0.089	0.057	0.063	0.066	0.053	0.063	0.068
1.75	0.099	0.125	0.117	0.091	0.107	0.11	0.078	0.093	0.089	0.094	0.111	0.11	0.078	0.116	0.145	0.103	0.11	0.126	0.066	0.097	0.099	0.066	0.078	0.099	0.074	0.078	0.048	0.062	0.092	0.109	0.071	0.079	0.093	0.067	0.095	0.126	0.068	0.095	0.109	0.066	0.081	0.083	0.065	0.08	0.086
2	0.113	0.147	0.137	0.103	0.126	0.134	0.091	0.115	0.111	0.117	0.143	0.141	0.094	0.143	0.18	0.126	0.138	0.158	0.08	0.121	0.124	0.081	0.1	0.127	0.089	0.1	0.067	0.076	0.111	0.134	0.086	0.099	0.114	0.08	0.115	0.158	0.083	0.115	0.134	0.079	0.102	0.104	0.078	0.1	0.109
2.25	0.131	0.174	0.162	0.119	0.151	0.163	0.109	0.136	0.135	0.149	0.181	0.181	0.116	0.17	0.217	0.157	0.17	0.199	0.102	0.146	0.157	0.1	0.125	0.155	0.109	0.125	0.087	0.094	0.13	0.159	0.105	0.118	0.137	0.099	0.138	0.199	0.102	0.138	0.16	0.097	0.124	0.127	0.097	0.122	0.133
2.5	0.153	0.206	0.193	0.139	0.18	0.2	0.131	0.163	0.162	0.182	0.229	0.237	0.142	0.205	0.265	0.193	0.209	0.245	0.126	0.176	0.198	0.123	0.153	0.191	0.134	0.153	0.113	0.118	0.153	0.189	0.128	0.139	0.163	0.119	0.163	0.245	0.123	0.163	0.191	0.118	0.148	0.152	0.117	0.146	0.158
2.75	0.18	0.246	0.232	0.164	0.215	0.242	0.151	0.198	0.197	0.227	0.285	0.295	0.169	0.251	0.323	0.229	0.258	0.301	0.152	0.216	0.234	0.147	0.192	0.238	0.166	0.192	0.144	0.141	0.185	0.23	0.15	0.169	0.2	0.14	0.2	0.301	0.143	0.2	0.233	0.139	0.183	0.185	0.139	0.18	0.193
3	0.212	0.292	0.277	0.195	0.254	0.288	0.175	0.246	0.246	0.28	0.349	0.356	0.204	0.304	0.387	0.274	0.316	0.363	0.184	0.268	0.276	0.178	0.24	0.3	0.207	0.24	0.187	0.171	0.226	0.285	0.178	0.21	0.249	0.167	0.248	0.363	0.171	0.248	0.287	0.164	0.228	0.23	0.164	0.225	0.241
3.25	0.252	0.35	0.333	0.231	0.298	0.342	0.21	0.305	0.306	0.332	0.401	0.418	0.249	0.363	0.455	0.324	0.371	0.43	0.223	0.33	0.32	0.217	0.305	0.374	0.248	0.305	0.241	0.213	0.278	0.351	0.22	0.262	0.308	0.202	0.306	0.43	0.208	0.306	0.348	0.2	0.285	0.291	0.197	0.282	0.302
3.5	0.299	0.416	0.398	0.27	0.351	0.408	0.258	0.367	0.365	0.398	0.474	0.486	0.303	0.422	0.52	0.383	0.435	0.493	0.278	0.401	0.366	0.269	0.373	0.453	0.294	0.373	0.299	0.266	0.337	0.413	0.276	0.316	0.367	0.248	0.36	0.493	0.261	0.36	0.408	0.247	0.34	0.35	0.244	0.336	0.36
3.75	0.354	0.494	0.471	0.312	0.416	0.485	0.313	0.408	0.411	0.461	0.559	0.564	0.36	0.483	0.584	0.445	0.503	0.564	0.341	0.47	0.414	0.33	0.447	0.525	0.346	0.447	0.354	0.331	0.4	0.467	0.331	0.364	0.408	0.302	0.399	0.564	0.32	0.399	0.454	0.301	0.385	0.395	0.298	0.38	0.399
4	0.417	0.579	0.551	0.365	0.488	0.569	0.364	0.446	0.451	0.543	0.631	0.626	0.42	0.547	0.646	0.51	0.576	0.62	0.412	0.534	0.46	0.397	0.518	0.587	0.401	0.518	0.402	0.4	0.453	0.505	0.384	0.402	0.442	0.358	0.437	0.62	0.374	0.437	0.49	0.352	0.422	0.425	0.352	0.414	0.431
4.25	0.491	0.671	0.634	0.427	0.572	0.657	0.408	0.519	0.512	0.618	0.706	0.685	0.484	0.607	0.701	0.579	0.644	0.682	0.475	0.604	0.506	0.465	0.587	0.647	0.456	0.587	0.454	0.467	0.496	0.56	0.424	0.448	0.501	0.4	0.496	0.682	0.41	0.496	0.542	0.399	0.482	0.472	0.398	0.467	0.489
4.5	0.573	0.764	0.72	0.495	0.661	0.745	0.445	0.618	0.608	0.684	0.773	0.743	0.551	0.659	0.754	0.648	0.694	0.725	0.541	0.682	0.557	0.535	0.653	0.701	0.507	0.653	0.511	0.524	0.556	0.644	0.463	0.526	0.588	0.433	0.579	0.725	0.442	0.579	0.617	0.44	0.566	0.553	0.432	0.546	0.577
4.75	0.662	0.856	0.805	0.574	0.748	0.83	0.501	0.725	0.714	0.75	0.839	0.804	0.618	0.714	0.804	0.701	0.727	0.763	0.606	0.729	0.61	0.6	0.73	0.763	0.556	0.73	0.561	0.592	0.636	0.73	0.526	0.608	0.675	0.482	0.656	0.763	0.499	0.656	0.693	0.486	0.652	0.642	0.481	0.628	0.669
5	0.751	0.942	0.885	0.662	0.835	0.909	0.588	0.822	0.812	0.813	0.898	0.849	0.679	0.767	0.85	0.757	0.769	0.8	0.692	0.771	0.656	0.659	0.788	0.818	0.614	0.788	0.591	0.672	0.713	0.802	0.618	0.697	0.749	0.563	0.722	0.8	0.586	0.722	0.752	0.562	0.725	0.722	0.56	0.694	0.742
5.25	0.84	1.023	0.959	0.752	0.916	0.979	0.686	0.911	0.904	0.879	0.948	0.892	0.734	0.81	0.884	0.797	0.812	0.828	0.744	0.82	0.709	0.721	0.825	0.87	0.668	0.825	0.619	0.755	0.785	0.863	0.71	0.77	0.813	0.656	0.781	0.828	0.676	0.781	0.8	0.657	0.794	0.79	0.658	0.751	0.804
5.5	0.926	1.091	1.027	0.84	0.99	1.043	0.78	0.984	0.981	0.931	0.989	0.931	0.787	0.837	0.908	0.833	0.843	0.857	0.782	0.864	0.754	0.781	0.87	0.908	0.723	0.87	0.643	0.821	0.846	0.917	0.787	0.827	0.866	0.735	0.829	0.857	0.753	0.829	0.847	0.743	0.849	0.848	0.742	0.804	0.859
5.75	1.004	1.152	1.085	0.919	1.056	1.097	0.88	1.047	1.04	0.979	1.024	0.959	0.835	0.857	0.929	0.869	0.869	0.877	0.835	0.906	0.788	0.843	0.907	0.937	0.772	0.907	0.672	0.88	0.896	0.96	0.857	0.877	0.908	0.803	0.87	0.877	0.824	0.87	0.882	0.813	0.894	0.894	0.806	0.845	0.904
6	1.073	1.204	1.139	0.992	1.115	1.143	0.966	1.1	1.097	1.021	1.053	0.988	0.874	0.881	0.952	0.904	0.892	0.895	0.884	0.94	0.82	0.9	0.936	0.945	0.823	0.936	0.695	0.941	0.936	0.993	0.917	0.927	0.945	0.865	0.905	0.895	0.875	0.905	0.912	0.869	0.935	0.934	0.86	0.88	0.942
6.25	1.134	1.248	1.184	1.057	1.161	1.183	1.037	1.146	1.141	1.054	1.076	1.008	0.896	0.899	0.969	0.931	0.905	0.907	0.925	0.967	0.847	0.93	0.96	0.954	0.852	0.96	0.714	0.985	0.967	1.019	0.964	0.96	0.971	0.914	0.93	0.907	0.927	0.93	0.932	0.923	0.965	0.967	0.91	0.905	0.972
6.5	1.187	1.286	1.222	1.114	1.201	1.217	1.095	1.184	1.18	1.085	1.094	1.025	0.926	0.917	0.982	0.954	0.917	0.917	0.963	0.987	0.869	0.946	0.977	0.965	0.871	0.977	0.729	1.028	0.993	1.047	1.004	0.987	0.996	0.953	0.948	0.917	0.961	0.948	0.949	0.964	0.99	0.992	0.954	0.927	0.994
6.75	1.232	1.32	1.258	1.167	1.238	1.249	1.144	1.22	1.216	1.11	1.113	1.042	0.954	0.933	0.996	0.974	0.928	0.924	0.994	1.003	0.89	0.968	0.991	0.972	0.897	0.991	0.742	1.06	1.014	1.065	1.041	1.01	1.016	0.991	0.966	0.924	0.996	0.966	0.962	1.003	1.012	1.014	0.988	0.944	1.016
7	1.271	1.35	1.29	1.212	1.269	1.276	1.189	1.249	1.245	1.132	1.127	1.055	0.979	0.945	1.006	0.99	0.936	0.934	1.018	1.018	0.912	0.988	1.002	0.979	0.927	1.002	0.754	1.089	1.031	1.078	1.066	1.029	1.033	1.02	0.978	0.934	1.024	0.978	0.972	1.034	1.027	1.032	1.018	0.955	1.032
7.25	1.305	1.377	1.316	1.25	1.296	1.3	1.228	1.277	1.267	1.151	1.138	1.062	0.999	0.956	1.014	1.002	0.945	0.938	1.04	1.031	0.933	1.005	1.01	0.983	0.952	1.01	0.761	1.111	1.044	1.092	1.09	1.044	1.043	1.045	0.986	0.938	1.046	0.986	0.978	1.06	1.041	1.044	1.045	0.966	1.045
7.5	1.335	1.399	1.341	1.282	1.322	1.323	1.26	1.3	1.292	1.164	1.148	1.072	1.018	0.964	1.022	1.014	0.952	0.944	1.056	1.041	0.95	1.017	1.019	0.99	0.974	1.019	0.771	1.131	1.054	1.101	1.109	1.058	1.053	1.065	0.994	0.944	1.064	0.994	0.985	1.082	1.054	1.056	1.064	0.973	1.058
7.75	1.362	1.419	1.362	1.313	1.344	1.341	1.29	1.317	1.312	1.179	1.156	1.078	1.034	0.972	1.029	1.025	0.959	0.949	1.072	1.05	0.963	1.029	1.026	0.992	0.992	1.026	0.779	1.148	1.062	1.109	1.127	1.068	1.061	1.083	0.999	0.949	1.081	0.999	0.987	1.1	1.061	1.066	1.081	0.979	1.066
8	1.384	1.438	1.382	1.339	1.364	1.36	1.317	1.336	1.329	1.185	1.164	1.082	1.048	0.979	1.033	1.03	0.965	0.952	1.088	1.06	0.975	1.042	1.031	0.997	1.006	1.031	0.785	1.158	1.068	1.114	1.139	1.077	1.065	1.098	1.005	0.952	1.096	1.005	0.989	1.116	1.069	1.073	1.097	0.983	1.074
8.25	1.407	1.453	1.399	1.362	1.381	1.376	1.338	1.354	1.344	1.196	1.168	1.086	1.062	0.985	1.039	1.042	0.969	0.957	1.095	1.067	0.988	1.048	1.035	0.999	1.023	1.035	0.79	1.174	1.071	1.119	1.15	1.082	1.07	1.109	1.006	0.957	1.104	1.006	0.992	1.128	1.074	1.078	1.109	0.983	1.08
8.5	1.426	1.467	1.414	1.384	1.397	1.39	1.359	1.367	1.355	1.204	1.173	1.086	1.072	0.99	1.044	1.048	0.973	0.96	1.108	1.073	0.999	1.055	1.038	1.002	1.033	1.038	0.795	1.186	1.075	1.121	1.16	1.087	1.071	1.119	1.007	0.96	1.114	1.007	0.99	1.138	1.078	1.083	1.118	0.984	1.083
8.75	1.442	1.479	1.428	1.403	1.411	1.405	1.377	1.38	1.368	1.208	1.176	1.089	1.083	0.995	1.05	1.054	0.977	0.964	1.118	1.079	1.01	1.062	1.041	1.004	1.046	1.041	0.801	1.194	1.075	1.122	1.169	1.092	1.075	1.127	1.006	0.964	1.12	1.006	0.991	1.147	1.081	1.086	1.129	0.983	1.087
9	1.457	1.491	1.44	1.421	1.423	1.415	1.394	1.39	1.378	1.213	1.178	1.088	1.091	1.001	1.054	1.062	0.983	0.966	1.126	1.085	1.017	1.068	1.044	1.006	1.056	1.044	0.805	1.201	1.074	1.124	1.175	1.094	1.074	1.134	1.005	0.966	1.126	1.005	0.991	1.156	1.083	1.09	1.135	0.983	1.089
9.25	1.471	1.5	1.45	1.436	1.436	1.426	1.409	1.399	1.385	1.217	1.18	1.087	1.101	1.006	1.058	1.065	0.986	0.971	1.136	1.089	1.025	1.073	1.047	1.006	1.065	1.047	0.809	1.208	1.073	1.124	1.18	1.096	1.074	1.14	1.004	0.971	1.131	1.004	0.988	1.161	1.084	1.091	1.141	0.981	1.09
9.5	1.481	1.509	1.461	1.45	1.446	1.437	1.422	1.407	1.392	1.217	1.182	1.088	1.109	1.01	1.064	1.073	0.991	0.974	1.142	1.097	1.033	1.077	1.048	1.007	1.074	1.048	0.813	1.212	1.073	1.123	1.186	1.096	1.075	1.145	1.002	0.974	1.136	1.002	0.987	1.165	1.085	1.093	1.149	0.98	1.091
9.75	1.49	1.518	1.47	1.462	1.456	1.446	1.434	1.414	1.397	1.217	1.182	1.087	1.116	1.014	1.067	1.079	0.995	0.978	1.15	1.101	1.038	1.08	1.05	1.007	1.082	1.05	0.817	1.216	1.07	1.12	1.19	1.098	1.074	1.15	1	0.978	1.139	1	0.986	1.168	1.087	1.093	1.151	0.977	1.09
10	1.501	1.526	1.479	1.474	1.466	1.456	1.442	1.419	1.401	1.217	1.183	1.086	1.126	1.02	1.073	1.086	1	0.983	1.156	1.107	1.045	1.085	1.051	1.008	1.088	1.051	0.821	1.219	1.069	1.119	1.193	1.097	1.074	1.152	0.999	0.983	1.142	0.999	0.983	1.171	1.087	1.093	1.156	0.975	1.091
10.25	1.51	1.534	1.488	1.485	1.474	1.463	1.45	1.426	1.404	1.215	1.184	1.086	1.131	1.026	1.076	1.09	1.005	0.984	1.162	1.11	1.051	1.088	1.054	1.011	1.093	1.054	0.824	1.221	1.064	1.116	1.194	1.097	1.073	1.153	0.996	0.984	1.143	0.996	0.983	1.173	1.086	1.093	1.157	0.972	1.091
10.5	1.517	1.539	1.495	1.494	1.482	1.471	1.455	1.427	1.407	1.217	1.184	1.084	1.139	1.031	1.082	1.096	1.01	0.99	1.169	1.116	1.054	1.09	1.055	1.011	1.1	1.055	0.829	1.223	1.062	1.114	1.196	1.097	1.071	1.156	0.994	0.99	1.144	0.994	0.98	1.174	1.087	1.093	1.159	0.97	1.09
10.75	1.527	1.547	1.503	1.505	1.489	1.479	1.461	1.433	1.411	1.217	1.186	1.086	1.146	1.036	1.087	1.1	1.015	0.997	1.173	1.119	1.062	1.093	1.056	1.013	1.105	1.056	0.834	1.224	1.06	1.113	1.198	1.097	1.07	1.158	0.991	0.997	1.144	0.991	0.98	1.175	1.086	1.092	1.16	0.968	1.09
11	1.534	1.552	1.51	1.514	1.494	1.485	1.467	1.435	1.414	1.219	1.185	1.086	1.154	1.041	1.093	1.105	1.019	1	1.181	1.123	1.067	1.096	1.057	1.013	1.112	1.057	0.835	1.226	1.057	1.112	1.2	1.093	1.068	1.159	0.988	1	1.144	0.988	0.977	1.175	1.084	1.089	1.161	0.964	1.089
11.25	1.539	1.558	1.516	1.521	1.501	1.494	1.47	1.438	1.416	1.218	1.19	1.087	1.158	1.046	1.097	1.11	1.024	1.004	1.187	1.127	1.072	1.099	1.058	1.015	1.118	1.058	0.839	1.226	1.055	1.109	1.2	1.095	1.067	1.161	0.986	1.004	1.147	0.986	0.975	1.176	1.085	1.088	1.162	0.962	1.088
11.5	1.546	1.563	1.522	1.529	1.506	1.499	1.472	1.437	1.418	1.219	1.19	1.089	1.165	1.052	1.101	1.114	1.027	1.008	1.192	1.131	1.078	1.102	1.06	1.017	1.123	1.06	0.842	1.229	1.053	1.108	1.201	1.093	1.066	1.162	0.985	1.008	1.146	0.985	0.973	1.177	1.083	1.088	1.164	0.96	1.088
11.75	1.551	1.569	1.528	1.536	1.514	1.505	1.475	1.442	1.419	1.219	1.195	1.09	1.168	1.058	1.106	1.12	1.032	1.012	1.197	1.134	1.083	1.104	1.062	1.019	1.128	1.062	0.845	1.226	1.051	1.106	1.201	1.094	1.064	1.163	0.983	1.012	1.148	0.983	0.972	1.177	1.084	1.086	1.164	0.959	1.087
12	1.556	1.575	1.535	1.542	1.52	1.512	1.475	1.442	1.421	1.219	1.197	1.092	1.175	1.064	1.111	1.125	1.037	1.015	1.202	1.138	1.086	1.106	1.064	1.021	1.132	1.064	0.847	1.228	1.05	1.105	1.203	1.093	1.063	1.164	0.981	1.015	1.149	0.981	0.969	1.177	1.083	1.085	1.164	0.957	1.086
12.25	1.563	1.578	1.539	1.549	1.525	1.516	1.478	1.444	1.421	1.223	1.2	1.095	1.179	1.069	1.115	1.13	1.039	1.019	1.208	1.143	1.092	1.109	1.066	1.024	1.136	1.066	0.852	1.229	1.048	1.104	1.203	1.094	1.063	1.165	0.981	1.019	1.149	0.981	0.969	1.178	1.084	1.085	1.165	0.956	1.086
12.5	1.567	1.583	1.544	1.556	1.53	1.523	1.479	1.446	1.422	1.224	1.202	1.097	1.185	1.074	1.119	1.133	1.043	1.021	1.211	1.145	1.096	1.111	1.067	1.024	1.139	1.067	0.853	1.229	1.048	1.103	1.205	1.095	1.062	1.165	0.979	1.021	1.148	0.979	0.968	1.179	1.084	1.084	1.165	0.955	1.085
12.75	1.572	1.588	1.55	1.561	1.536	1.528	1.48	1.445	1.423	1.228	1.203	1.099	1.19	1.08	1.123	1.138	1.046	1.026	1.217	1.151	1.1	1.112	1.07	1.028	1.142	1.07	0.856	1.232	1.046	1.102	1.204	1.094	1.06	1.165	0.978	1.026	1.148	0.978	0.966	1.177	1.083	1.082	1.165	0.953	1.084
13	1.577	1.592	1.554	1.568	1.542	1.533	1.481	1.448	1.424	1.233	1.209	1.102	1.195	1.086	1.127	1.142	1.049	1.029	1.22	1.154	1.104	1.115	1.072	1.028	1.145	1.072	0.86	1.232	1.046	1.1	1.205	1.093	1.061	1.166	0.977	1.029	1.147	0.977	0.967	1.177	1.083	1.082	1.166	0.952	1.083
13.25	1.582	1.597	1.559	1.573	1.547	1.539	1.481	1.449	1.425	1.237	1.212	1.105	1.2	1.09	1.13	1.145	1.053	1.032	1.226	1.159	1.107	1.116	1.073	1.031	1.148	1.073	0.861	1.233	1.045	1.099	1.205	1.093	1.059	1.166	0.976	1.032	1.148	0.976	0.965	1.178	1.083	1.081	1.166	0.95	1.083
13.5	1.585	1.601	1.563	1.578	1.552	1.543	1.482	1.448	1.425	1.241	1.213	1.108	1.205	1.096	1.135	1.149	1.056	1.035	1.229	1.162	1.111	1.119	1.075	1.032	1.151	1.075	0.862	1.233	1.044	1.099	1.206	1.093	1.056	1.166	0.975	1.035	1.148	0.975	0.963	1.178	1.082	1.079	1.165	0.949	1.083
13.75	1.589	1.605	1.566	1.584	1.558	1.547	1.484	1.45	1.425	1.243	1.217	1.111	1.207	1.102	1.138	1.152	1.059	1.038	1.235	1.166	1.113	1.12	1.078	1.035	1.154	1.078	0.866	1.232	1.043	1.097	1.204	1.092	1.056	1.166	0.974	1.038	1.149	0.974	0.962	1.177	1.082	1.078	1.166	0.948	1.081
14	1.594	1.608	1.571	1.588	1.562	1.553	1.484	1.451	1.428	1.247	1.221	1.114	1.212	1.105	1.142	1.155	1.063	1.042	1.238	1.169	1.117	1.123	1.079	1.036	1.156	1.079	0.867	1.235	1.042	1.096	1.206	1.093	1.056	1.166	0.973	1.042	1.149	0.973	0.963	1.178	1.083	1.078	1.165	0.947	1.08
14.25	1.597	1.611	1.575	1.596	1.567	1.557	1.486	1.451	1.427	1.25	1.222	1.116	1.215	1.109	1.144	1.158	1.065	1.044	1.242	1.171	1.119	1.125	1.081	1.038	1.158	1.081	0.869	1.233	1.04	1.096	1.207	1.091	1.054	1.167	0.972	1.044	1.151	0.972	0.961	1.178	1.081	1.077	1.165	0.947	1.08
14.5	1.602	1.615	1.578	1.601	1.572	1.562	1.488	1.451	1.43	1.253	1.224	1.12	1.22	1.114	1.148	1.162	1.068	1.047	1.244	1.176	1.122	1.126	1.083	1.039	1.16	1.083	0.871	1.235	1.042	1.095	1.208	1.094	1.054	1.166	0.972	1.047	1.149	0.972	0.961	1.178	1.082	1.076	1.166	0.946	1.081
14.75	1.604	1.619	1.581	1.605	1.578	1.566	1.488	1.454	1.43	1.257	1.227	1.122	1.222	1.117	1.151	1.165	1.07	1.049	1.25	1.178	1.124	1.128	1.085	1.042	1.161	1.085	0.873	1.235	1.041	1.093	1.209	1.093	1.054	1.168	0.972	1.049	1.15	0.972	0.961	1.178	1.081	1.077	1.166	0.945	1.079
15	1.607	1.622	1.584	1.608	1.581	1.57	1.488	1.456	1.432	1.26	1.231	1.125	1.226	1.12	1.154	1.168	1.073	1.052	1.251	1.18	1.126	1.13	1.086	1.043	1.162	1.086	0.874	1.236	1.04	1.093	1.209	1.094	1.054	1.168	0.971	1.052	1.15	0.971	0.96	1.179	1.082	1.076	1.166	0.945	1.079
15.25	1.612	1.625	1.588	1.614	1.585	1.573	1.49	1.455	1.432	1.263	1.232	1.127	1.228	1.124	1.156	1.171	1.076	1.054	1.255	1.184	1.128	1.131	1.088	1.044	1.164	1.088	0.875	1.237	1.04	1.092	1.209	1.094	1.053	1.168	0.971	1.054	1.151	0.971	0.96	1.179	1.082	1.075	1.165	0.944	1.077
15.5	1.614	1.629	1.591	1.618	1.588	1.578	1.491	1.457	1.434	1.266	1.234	1.129	1.231	1.127	1.159	1.172	1.079	1.055	1.258	1.186	1.129	1.132	1.09	1.046	1.166	1.09	0.877	1.236	1.04	1.092	1.208	1.093	1.053	1.169	0.971	1.055	1.152	0.971	0.96	1.18	1.082	1.075	1.165	0.944	1.077
15.75	1.617	1.63	1.595	1.621	1.592	1.582	1.492	1.456	1.436	1.267	1.234	1.131	1.234	1.13	1.161	1.175	1.08	1.057	1.26	1.188	1.131	1.134	1.091	1.048	1.167	1.091	0.878	1.238	1.036	1.092	1.21	1.094	1.054	1.169	0.97	1.057	1.152	0.97	0.96	1.18	1.082	1.075	1.165	0.943	1.077
16	1.621	1.635	1.599	1.625	1.596	1.583	1.493	1.458	1.434	1.271	1.237	1.133	1.237	1.133	1.163	1.178	1.082	1.059	1.262	1.19	1.132	1.135	1.093	1.05	1.169	1.093	0.879	1.24	1.036	1.093	1.211	1.095	1.053	1.171	0.971	1.059	1.152	0.971	0.96	1.18	1.083	1.074	1.166	0.944	1.077
16.25	1.623	1.638	1.599	1.629	1.6	1.587	1.494	1.461	1.437	1.272	1.238	1.134	1.239	1.136	1.165	1.179	1.085	1.06	1.265	1.193	1.133	1.137	1.095	1.051	1.171	1.095	0.88	1.239	1.037	1.091	1.211	1.096	1.052	1.171	0.972	1.06	1.153	0.972	0.959	1.181	1.084	1.074	1.166	0.943	1.076
16.5	1.627	1.64	1.604	1.634	1.602	1.59	1.495	1.461	1.437	1.276	1.237	1.136	1.243	1.138	1.168	1.182	1.087	1.062	1.266	1.195	1.134	1.138	1.097	1.054	1.172	1.097	0.881	1.242	1.037	1.091	1.213	1.096	1.053	1.172	0.972	1.062	1.154	0.972	0.96	1.181	1.084	1.075	1.166	0.943	1.076
16.75	1.629	1.64	1.605	1.637	1.605	1.595	1.497	1.462	1.439	1.278	1.24	1.136	1.244	1.14	1.168	1.184	1.089	1.063	1.27	1.197	1.135	1.14	1.099	1.055	1.173	1.099	0.882	1.243	1.039	1.091	1.213	1.097	1.053	1.173	0.972	1.063	1.154	0.972	0.959	1.182	1.085	1.074	1.166	0.944	1.076
17	1.632	1.646	1.61	1.64	1.608	1.598	1.497	1.463	1.44	1.278	1.241	1.138	1.248	1.144	1.17	1.186	1.091	1.065	1.271	1.199	1.137	1.141	1.101	1.055	1.175	1.101	0.883	1.245	1.04	1.092	1.216	1.098	1.054	1.173	0.973	1.065	1.155	0.973	0.96	1.183	1.086	1.075	1.166	0.945	1.076
17.25	1.634	1.647	1.612	1.643	1.61	1.6	1.498	1.466	1.442	1.281	1.243	1.14	1.25	1.146	1.172	1.188	1.094	1.068	1.273	1.201	1.138	1.143	1.102	1.057	1.175	1.102	0.884	1.246	1.042	1.093	1.216	1.1	1.054	1.175	0.974	1.068	1.156	0.974	0.961	1.184	1.088	1.076	1.166	0.946	1.077
17.5	1.636	1.649	1.615	1.647	1.613	1.603	1.5	1.466	1.443	1.282	1.243	1.141	1.251	1.148	1.174	1.189	1.095	1.068	1.274	1.203	1.138	1.143	1.104	1.06	1.177	1.104	0.886	1.247	1.042	1.092	1.217	1.1	1.054	1.175	0.975	1.068	1.157	0.975	0.961	1.184	1.089	1.076	1.166	0.947	1.077
17.75	1.639	1.653	1.616	1.649	1.616	1.606	1.501	1.467	1.445	1.284	1.244	1.141	1.254	1.149	1.174	1.192	1.098	1.07	1.277	1.205	1.138	1.145	1.106	1.06	1.178	1.106	0.887	1.248	1.042	1.093	1.219	1.101	1.055	1.177	0.976	1.07	1.159	0.976	0.962	1.186	1.09	1.076	1.166	0.948	1.078
18	1.642	1.656	1.62	1.651	1.618	1.608	1.502	1.469	1.445	1.286	1.245	1.141	1.256	1.153	1.177	1.193	1.099	1.071	1.279	1.208	1.14	1.148	1.108	1.062	1.179	1.108	0.886	1.25	1.043	1.094	1.22	1.102	1.056	1.178	0.978	1.071	1.16	0.978	0.962	1.187	1.09	1.077	1.167	0.95	1.078
18.25	1.644	1.657	1.623	1.653	1.621	1.612	1.503	1.47	1.447	1.286	1.246	1.142	1.258	1.155	1.179	1.195	1.102	1.073	1.281	1.211	1.14	1.149	1.11	1.064	1.18	1.11	0.887	1.251	1.045	1.096	1.221	1.104	1.057	1.18	0.979	1.073	1.163	0.979	0.963	1.189	1.093	1.078	1.166	0.951	1.079
18.5	1.647	1.658	1.624	1.657	1.623	1.613	1.505	1.472	1.449	1.288	1.247	1.144	1.261	1.156	1.18	1.197	1.104	1.075	1.283	1.211	1.141	1.151	1.111	1.066	1.182	1.111	0.889	1.254	1.046	1.097	1.223	1.105	1.058	1.181	0.98	1.075	1.163	0.98	0.964	1.189	1.093	1.079	1.167	0.952	1.08
18.75	1.649	1.662	1.626	1.659	1.625	1.615	1.506	1.474	1.449	1.288	1.249	1.144	1.261	1.159	1.181	1.2	1.106	1.077	1.285	1.214	1.142	1.152	1.115	1.068	1.184	1.115	0.891	1.255	1.048	1.098	1.223	1.106	1.059	1.183	0.983	1.077	1.165	0.983	0.965	1.19	1.094	1.08	1.168	0.954	1.081
19	1.65	1.663	1.628	1.66	1.626	1.618	1.506	1.474	1.452	1.289	1.248	1.145	1.264	1.159	1.182	1.201	1.107	1.077	1.286	1.215	1.142	1.153	1.116	1.069	1.184	1.116	0.892	1.255	1.05	1.099	1.224	1.107	1.059	1.184	0.984	1.077	1.166	0.984	0.965	1.191	1.096	1.08	1.169	0.956	1.082
19.25	1.652	1.666	1.63	1.662	1.628	1.62	1.508	1.475	1.453	1.291	1.25	1.145	1.267	1.163	1.184	1.202	1.111	1.08	1.289	1.218	1.143	1.156	1.118	1.071	1.186	1.118	0.891	1.258	1.051	1.1	1.225	1.109	1.061	1.185	0.986	1.08	1.167	0.986	0.967	1.193	1.098	1.082	1.17	0.957	1.083
19.5	1.654	1.666	1.633	1.665	1.628	1.622	1.509	1.477	1.455	1.292	1.251	1.145	1.269	1.164	1.185	1.204	1.111	1.081	1.289	1.218	1.144	1.157	1.12	1.073	1.187	1.12	0.893	1.259	1.053	1.1	1.227	1.111	1.062	1.185	0.988	1.081	1.167	0.988	0.969	1.194	1.099	1.083	1.171	0.959	1.083
19.75	1.656	1.67	1.634	1.666	1.632	1.624	1.51	1.479	1.456	1.293	1.252	1.145	1.271	1.166	1.186	1.207	1.113	1.083	1.294	1.221	1.144	1.159	1.122	1.074	1.188	1.122	0.895	1.261	1.055	1.103	1.227	1.112	1.063	1.189	0.989	1.083	1.17	0.989	0.969	1.194	1.1	1.084	1.17	0.96	1.085
20	1.658	1.67	1.636	1.668	1.631	1.626	1.512	1.479	1.457	1.294	1.253	1.146	1.273	1.168	1.187	1.208	1.116	1.085	1.294	1.222	1.145	1.161	1.123	1.076	1.19	1.123	0.895	1.262	1.057	1.103	1.229	1.114	1.065	1.189	0.99	1.085	1.172	0.99	0.971	1.196	1.102	1.086	1.171	0.961	1.085
20.25	1.66	1.673	1.637	1.669	1.635	1.628	1.512	1.482	1.459	1.294	1.253	1.146	1.275	1.17	1.189	1.209	1.118	1.086	1.295	1.225	1.146	1.163	1.125	1.077	1.191	1.125	0.896	1.263	1.058	1.104	1.231	1.115	1.065	1.19	0.992	1.086	1.172	0.992	0.972	1.197	1.104	1.086	1.173	0.962	1.087
20.5	1.662	1.675	1.642	1.671	1.636	1.629	1.514	1.482	1.461	1.296	1.254	1.147	1.276	1.171	1.191	1.212	1.119	1.088	1.296	1.225	1.148	1.164	1.127	1.079	1.192	1.127	0.898	1.265	1.059	1.104	1.231	1.116	1.066	1.192	0.993	1.088	1.173	0.993	0.973	1.198	1.105	1.088	1.174	0.965	1.088
20.75	1.663	1.676	1.643	1.67	1.637	1.631	1.514	1.483	1.462	1.297	1.254	1.148	1.277	1.173	1.192	1.214	1.12	1.089	1.297	1.227	1.148	1.166	1.129	1.08	1.193	1.129	0.898	1.266	1.06	1.106	1.232	1.118	1.068	1.193	0.996	1.089	1.175	0.996	0.975	1.199	1.106	1.089	1.175	0.966	1.09
21	1.666	1.68	1.645	1.672	1.638	1.631	1.516	1.485	1.464	1.298	1.256	1.147	1.279	1.174	1.193	1.215	1.122	1.09	1.299	1.228	1.149	1.168	1.131	1.082	1.195	1.131	0.899	1.269	1.063	1.108	1.233	1.119	1.069	1.194	0.997	1.09	1.176	0.997	0.976	1.2	1.108	1.09	1.176	0.968	1.09
21.25	1.666	1.68	1.645	1.671	1.639	1.634	1.517	1.487	1.465	1.299	1.256	1.148	1.281	1.176	1.193	1.217	1.125	1.092	1.3	1.23	1.149	1.17	1.131	1.082	1.196	1.131	0.9	1.269	1.064	1.108	1.234	1.12	1.07	1.196	0.999	1.092	1.177	0.999	0.977	1.201	1.109	1.091	1.177	0.969	1.091
21.5	1.669	1.682	1.648	1.672	1.641	1.636	1.52	1.489	1.467	1.3	1.258	1.147	1.283	1.177	1.195	1.218	1.126	1.093	1.301	1.232	1.15	1.171	1.133	1.084	1.197	1.133	0.901	1.271	1.066	1.11	1.235	1.122	1.071	1.195	1.001	1.093	1.178	1.001	0.978	1.203	1.11	1.092	1.177	0.97	1.092
21.75	1.668	1.683	1.649	1.669	1.641	1.638	1.519	1.489	1.469	1.301	1.257	1.148	1.284	1.178	1.196	1.22	1.127	1.095	1.303	1.232	1.15	1.173	1.134	1.086	1.198	1.134	0.902	1.272	1.065	1.11	1.235	1.123	1.072	1.197	1.001	1.095	1.18	1.001	0.98	1.203	1.111	1.093	1.179	0.971	1.094
22	1.671	1.684	1.651	1.67	1.642	1.638	1.522	1.491	1.47	1.301	1.259	1.148	1.286	1.18	1.198	1.221	1.129	1.096	1.303	1.232	1.151	1.174	1.137	1.086	1.2	1.137	0.902	1.273	1.068	1.112	1.237	1.124	1.073	1.198	1.002	1.096	1.18	1.002	0.98	1.206	1.112	1.095	1.179	0.973	1.095
22.25	1.672	1.687	1.652	1.668	1.644	1.64	1.523	1.492	1.472	1.302	1.259	1.148	1.287	1.181	1.2	1.223	1.13	1.098	1.304	1.234	1.153	1.177	1.137	1.088	1.201	1.137	0.903	1.274	1.069	1.112	1.238	1.125	1.074	1.199	1.004	1.098	1.181	1.004	0.982	1.206	1.114	1.095	1.18	0.973	1.095
22.5	1.672	1.687	1.654	1.663	1.645	1.641	1.523	1.493	1.473	1.303	1.26	1.149	1.288	1.183	1.199	1.223	1.131	1.099	1.305	1.236	1.153	1.178	1.139	1.088	1.203	1.139	0.903	1.275	1.069	1.112	1.238	1.126	1.075	1.2	1.005	1.099	1.182	1.005	0.982	1.207	1.115	1.097	1.18	0.974	1.095
22.75	1.673	1.688	1.655	1.663	1.647	1.642	1.526	1.495	1.474	1.304	1.261	1.149	1.29	1.184	1.201	1.224	1.133	1.1	1.306	1.236	1.155	1.18	1.14	1.09	1.203	1.14	0.905	1.276	1.072	1.114	1.24	1.128	1.075	1.201	1.007	1.1	1.182	1.007	0.984	1.209	1.116	1.098	1.181	0.976	1.097
23	1.672	1.689	1.656	1.658	1.647	1.642	1.525	1.497	1.475	1.305	1.262	1.149	1.291	1.185	1.202	1.227	1.135	1.1	1.307	1.236	1.154	1.179	1.141	1.09	1.205	1.141	0.905	1.277	1.072	1.114	1.24	1.129	1.076	1.201	1.008	1.1	1.184	1.008	0.984	1.208	1.117	1.098	1.183	0.977	1.097
23.25	1.672	1.691	1.658	1.655	1.648	1.644	1.527	1.497	1.477	1.306	1.262	1.149	1.292	1.185	1.203	1.227	1.135	1.101	1.308	1.237	1.155	1.182	1.142	1.091	1.206	1.142	0.905	1.279	1.073	1.115	1.242	1.129	1.077	1.203	1.008	1.101	1.184	1.008	0.984	1.211	1.118	1.099	1.183	0.978	1.098
23.5	1.673	1.692	1.659	1.65	1.65	1.646	1.529	1.499	1.479	1.306	1.263	1.15	1.293	1.188	1.204	1.228	1.137	1.103	1.308	1.239	1.155	1.183	1.143	1.092	1.206	1.143	0.906	1.28	1.075	1.114	1.242	1.131	1.078	1.203	1.01	1.103	1.185	1.01	0.986	1.211	1.119	1.1	1.184	0.979	1.099
23.75	1.671	1.694	1.66	1.644	1.651	1.645	1.532	1.501	1.479	1.306	1.264	1.15	1.295	1.188	1.204	1.229	1.139	1.103	1.309	1.239	1.156	1.185	1.144	1.093	1.207	1.144	0.907	1.281	1.075	1.116	1.244	1.131	1.078	1.204	1.01	1.103	1.185	1.01	0.986	1.212	1.12	1.1	1.185	0.979	1.101
24	1.668	1.693	1.663	1.635	1.651	1.647	1.53	1.502	1.481	1.308	1.264	1.15	1.294	1.19	1.206	1.23	1.138	1.105	1.31	1.24	1.157	1.185	1.146	1.094	1.209	1.146	0.908	1.282	1.076	1.117	1.244	1.132	1.08	1.204	1.011	1.105	1.186	1.011	0.987	1.212	1.121	1.101	1.185	0.98	1.101
Summary Statistics L. crispatus MV-1A-US
Hours	MRS + Glucose			MRS + Maltose			MRS + Glycogen			MRS + Glycogen Comp GV			MRS + Glycogen Comp LC			MRS + Glycogen Comp LI			MRS + Glycogen Comp MM			MRS + Glycogen Comp PB-P			MRS + Glycogen Comp PB-glyc			GV Boiled			LC Boiled			LI Boiled			MM Boiled			PB-P Boiled			PB-P Glyc Boiled
	Mean	Sdev	n	Mean	Sdev	n	Mean	Sdev	n	Mean	Sdev	n	Mean	Sdev	n	Mean	Sdev	n	Mean	Sdev	n	Mean	Sdev	n	Mean	Sdev	n	Mean	Sdev	n	Mean	Sdev	n	Mean	Sdev	n	Mean	Sdev	n	Mean	Sdev	n	Mean	Sdev	n
0	0.065	0.0069282	3	0.0506667	0.00321455	3	0.043	0.006245	3	0.0336667	0.00321455	3	0.038	0.00655744	3	0.0413333	0.00152753	3	0.0393333	0.0070946	3	0.0353333	0.00472582	3	0.0273333	0.0185023	3	0.045	0.0138924	3	0.0376667	0.00404145	3	0.041	0.00655744	3	0.044	0.00781025	3	0.0386667	0.0064291	3	0.0346667	0.00152753	3
0.25	0.07	0.008544	3	0.0526667	0.00550757	3	0.045	0.00655744	3	0.036	0.00458258	3	0.0406667	0.0061101	3	0.0436667	0.00208167	3	0.04	0.007	3	0.0376667	0.00321455	3	0.028	0.0190526	3	0.0463333	0.0124231	3	0.0393333	0.0046188	3	0.0433333	0.00650641	3	0.046	0.0069282	3	0.0386667	0.0023094	3	0.0363333	0.00208167	3
0.5	0.0703333	0.0085049	3	0.0563333	0.00737111	3	0.045	0.005	3	0.037	0.00458258	3	0.0463333	0.00832666	3	0.0456667	0.00208167	3	0.0413333	0.00776745	3	0.037	0.002	3	0.026	0.0181934	3	0.0466667	0.012741	3	0.04	0.0034641	3	0.044	0.00655744	3	0.0463333	0.00814453	3	0.038	0.002	3	0.0363333	0.00152753	3
0.75	0.0726667	0.00763763	3	0.0606667	0.0057735	3	0.0476667	0.00503322	3	0.0436667	0.00305505	3	0.0546667	0.0118462	3	0.0516667	0.00152753	3	0.045	0.008544	3	0.041	0.0043589	3	0.0293333	0.0167432	3	0.051	0.014	3	0.0433333	0.00472582	3	0.0476667	0.0092376	3	0.05	0.00984886	3	0.041	0.001	3	0.039	0.00264575	3
1	0.0796667	0.00723418	3	0.0686667	0.00251661	3	0.0536667	0.00378594	3	0.0546667	0.00305505	3	0.065	0.0165227	3	0.0616667	0.00378594	3	0.0516667	0.00971253	3	0.0456667	0.00550757	3	0.0346667	0.0161967	3	0.056	0.0149332	3	0.048	0.00458258	3	0.0556667	0.0123423	3	0.0556667	0.0113725	3	0.046	0.00173205	3	0.0443333	0.00378594	3
1.25	0.0876667	0.00862168	3	0.0766667	0.00208167	3	0.0603333	0.00404145	3	0.0673333	0.00404145	3	0.077	0.0213776	3	0.0736667	0.00550757	3	0.059	0.0115326	3	0.053	0.00793725	3	0.041	0.0173494	3	0.0623333	0.0162583	3	0.0546667	0.00550757	3	0.065	0.0160935	3	0.0636667	0.0133167	3	0.052	0.00360555	3	0.0513333	0.00472582	3
1.5	0.099	0.01	3	0.0873333	0.00472582	3	0.072	0.00556776	3	0.083	0.00608276	3	0.0936667	0.0264071	3	0.091	0.00888819	3	0.0706667	0.0144684	3	0.0643333	0.0111505	3	0.051	0.0164621	3	0.0733333	0.0194251	3	0.0663333	0.00750555	3	0.0783333	0.0230072	3	0.0746667	0.0169214	3	0.062	0.00458258	3	0.0613333	0.00763763	3
1.75	0.113667	0.0133167	3	0.102667	0.0102144	3	0.0866667	0.00776745	3	0.105	0.00953939	3	0.113	0.0336006	3	0.113	0.0117898	3	0.0873333	0.0185023	3	0.081	0.0167033	3	0.0666667	0.0162891	3	0.0876667	0.0237978	3	0.081	0.0111355	3	0.096	0.0295127	3	0.0906667	0.0208407	3	0.0766667	0.00929157	3	0.077	0.0108167	3
2	0.132333	0.0174738	3	0.121	0.0160935	3	0.105667	0.0128582	3	0.133667	0.0144684	3	0.139	0.0431393	3	0.140667	0.0161658	3	0.108333	0.0245832	3	0.102667	0.0231157	3	0.0853333	0.0168028	3	0.107	0.0292062	3	0.0996667	0.0140119	3	0.117667	0.0390683	3	0.110667	0.0257747	3	0.095	0.0138924	3	0.0956667	0.0159478	3
2.25	0.155667	0.0221886	3	0.144333	0.022745	3	0.126667	0.015308	3	0.170333	0.0184752	3	0.167667	0.0505404	3	0.175333	0.0215019	3	0.135	0.0291033	3	0.126667	0.0275379	3	0.107	0.0190788	3	0.127667	0.0325628	3	0.12	0.0160935	3	0.145333	0.0504017	3	0.133333	0.0292803	3	0.116	0.0165227	3	0.117333	0.0184481	3
2.5	0.184	0.0276225	3	0.173	0.0310966	3	0.152	0.0181934	3	0.216	0.0297153	3	0.204	0.0615061	3	0.215667	0.0266333	3	0.166667	0.0368963	3	0.155667	0.0340783	3	0.133333	0.0200083	3	0.153333	0.0355012	3	0.143333	0.0178979	3	0.175667	0.0639479	3	0.159	0.034176	3	0.139333	0.0185831	3	0.140333	0.0210792	3
2.75	0.219333	0.0347755	3	0.207	0.0396106	3	0.182	0.0268514	3	0.269	0.0367151	3	0.247667	0.0770541	3	0.262667	0.0362261	3	0.200667	0.0430968	3	0.192333	0.0455009	3	0.167333	0.0240278	3	0.185333	0.0445009	3	0.173	0.0252389	3	0.213667	0.0813654	3	0.192	0.0455302	3	0.169	0.026	3	0.170667	0.0281839	3
3	0.260333	0.0425245	3	0.245667	0.0470567	3	0.222333	0.0409919	3	0.328333	0.042004	3	0.298333	0.0916315	3	0.317667	0.0445234	3	0.242667	0.050964	3	0.239333	0.0610027	3	0.211333	0.0267644	3	0.227333	0.0570117	3	0.212333	0.0355575	3	0.259333	0.0984903	3	0.235333	0.0590282	3	0.207333	0.0375411	3	0.21	0.0406325	3
3.25	0.311667	0.0523673	3	0.290333	0.0558957	3	0.273667	0.0551392	3	0.383667	0.0455448	3	0.355667	0.103196	3	0.375	0.0531131	3	0.291	0.0591016	3	0.298667	0.0786914	3	0.264667	0.0351046	3	0.280667	0.0690386	3	0.263333	0.0440151	3	0.312667	0.114146	3	0.287333	0.0718424	3	0.258667	0.0508953	3	0.260333	0.0557524	3
3.5	0.371	0.063	3	0.343	0.069347	3	0.33	0.0623618	3	0.452667	0.0477214	3	0.415	0.108669	3	0.437	0.0550273	3	0.348333	0.0633745	3	0.365	0.0922605	3	0.322	0.044238	3	0.338667	0.0735142	3	0.319667	0.0456107	3	0.367	0.12265	3	0.343	0.07496	3	0.312333	0.0568008	3	0.313333	0.0612318	3
3.75	0.439667	0.0750755	3	0.404333	0.0870881	3	0.377333	0.0557345	3	0.528	0.0580775	3	0.475667	0.11218	3	0.504	0.0595063	3	0.408333	0.0646864	3	0.434	0.0981478	3	0.382333	0.0561456	3	0.399333	0.0680025	3	0.367667	0.0386307	3	0.421667	0.132463	3	0.391	0.0673573	3	0.360333	0.0516269	3	0.359	0.0536749	3
4	0.515667	0.0865871	3	0.474	0.102718	3	0.420333	0.0488501	3	0.6	0.0494267	3	0.537667	0.113289	3	0.568667	0.0553655	3	0.468667	0.06146	3	0.500667	0.0961787	3	0.440333	0.0672632	3	0.452667	0.0525008	3	0.409333	0.0296873	3	0.471667	0.134396	3	0.433667	0.0580718	3	0.399667	0.0413078	3	0.399	0.0415812	3
4.25	0.598667	0.0950596	3	0.552	0.116297	3	0.479667	0.0621638	3	0.669667	0.0459601	3	0.597333	0.108822	3	0.635	0.0520865	3	0.528333	0.0673375	3	0.566333	0.0927434	3	0.499	0.0762168	3	0.507667	0.047585	3	0.457667	0.0393997	3	0.526	0.143374	3	0.482667	0.0670025	3	0.451	0.04531	3	0.451333	0.0474798	3
4.5	0.685667	0.100022	3	0.633667	0.127222	3	0.557	0.0971236	3	0.733333	0.0452806	3	0.654667	0.101569	3	0.689	0.0387427	3	0.593333	0.0772032	3	0.629667	0.0854244	3	0.557	0.0831625	3	0.574667	0.0621396	3	0.525667	0.0625007	3	0.579	0.146	3	0.546	0.0920489	3	0.519667	0.0692989	3	0.518333	0.0763566	3
4.75	0.774333	0.10057	3	0.717333	0.130726	3	0.646667	0.126271	3	0.797667	0.0448367	3	0.712	0.0930161	3	0.730333	0.0311341	3	0.648333	0.069888	3	0.697667	0.0861762	3	0.615667	0.0990471	3	0.652667	0.0704935	3	0.603	0.0746257	3	0.633667	0.141825	3	0.616	0.103	3	0.593333	0.0930878	3	0.592667	0.0988551	3
5	0.859333	0.0980527	3	0.802	0.126764	3	0.740667	0.132308	3	0.853333	0.0426654	3	0.765333	0.0855122	3	0.775333	0.0221886	3	0.706333	0.0588246	3	0.755	0.0844808	3	0.664333	0.107714	3	0.729	0.0664605	3	0.688	0.0659621	3	0.695	0.120785	3	0.686667	0.0884609	3	0.669667	0.0932541	3	0.665333	0.0943257	3
5.25	0.940667	0.0928673	3	0.882333	0.117185	3	0.833667	0.127931	3	0.906333	0.0366652	3	0.809333	0.0750022	3	0.812333	0.0155027	3	0.757667	0.056748	3	0.805333	0.0764221	3	0.704	0.107615	3	0.801	0.0557494	3	0.764333	0.0517333	3	0.755	0.0888988	3	0.752333	0.0667857	3	0.747	0.0779679	3	0.737667	0.0739076	3
5.5	1.01467	0.0831885	3	0.957667	0.105292	3	0.915	0.116923	3	0.950333	0.0334863	3	0.844	0.060803	3	0.844333	0.0120554	3	0.8	0.0571664	3	0.853	0.0651844	3	0.745333	0.115136	3	0.861333	0.0498029	3	0.826667	0.0395011	3	0.807	0.0639062	3	0.809667	0.0498932	3	0.813333	0.0609125	3	0.801667	0.0585349	3
5.75	1.08033	0.0741103	3	1.024	0.0932148	3	0.989	0.0944616	3	0.987333	0.0332916	3	0.873667	0.0491664	3	0.871667	0.0046188	3	0.843	0.0594054	3	0.895667	0.0480139	3	0.783667	0.117934	3	0.912	0.042332	3	0.880667	0.025697	3	0.85	0.0408534	3	0.858667	0.0306159	3	0.867	0.0467654	3	0.851667	0.049339	3
6	1.13867	0.0655006	3	1.08333	0.0803264	3	1.05433	0.0765136	3	1.02067	0.0325013	3	0.902333	0.0431548	3	0.897	0.006245	3	0.881333	0.0600444	3	0.927	0.0238118	3	0.818	0.120578	3	0.956667	0.0315647	3	0.929667	0.0141892	3	0.888333	0.0208167	3	0.897333	0.0196554	3	0.912667	0.0378197	3	0.894	0.0427551	3
6.25	1.18867	0.0571431	3	1.13367	0.0673003	3	1.108	0.0615386	3	1.046	0.0346987	3	0.921333	0.0413078	3	0.914333	0.0144684	3	0.913	0.0608933	3	0.948	0.0158745	3	0.842	0.123305	3	0.990333	0.0264071	3	0.965	0.00556776	3	0.917	0.0117898	3	0.929667	0.00251661	3	0.951667	0.0248462	3	0.929	0.0373229	3
6.5	1.23167	0.0502029	3	1.17733	0.0554286	3	1.153	0.0502693	3	1.068	0.03751	3	0.941667	0.0352184	3	0.929333	0.021362	3	0.939667	0.0623645	3	0.962667	0.0156312	3	0.859	0.124435	3	1.02267	0.0273922	3	0.995667	0.0085049	3	0.939333	0.0195021	3	0.952667	0.00723418	3	0.982	0.0156205	3	0.958333	0.0337095	3
6.75	1.27	0.0452106	3	1.218	0.0445084	3	1.19333	0.0427707	3	1.08833	0.0401539	3	0.961	0.032078	3	0.942	0.0277849	3	0.962333	0.0628039	3	0.977	0.0122882	3	0.876667	0.125739	3	1.04633	0.0281129	3	1.02233	0.0164418	3	0.960333	0.0338575	3	0.974667	0.0185831	3	1.00967	0.00585947	3	0.982667	0.0362951	3
7	1.30367	0.0412351	3	1.25233	0.0351046	3	1.22767	0.033546	3	1.10467	0.0430852	3	0.976667	0.0305669	3	0.953333	0.03177	3	0.982667	0.0611991	3	0.989667	0.0115902	3	0.894333	0.127186	3	1.066	0.0308058	3	1.04267	0.020306	3	0.977333	0.0430039	3	0.991333	0.0284488	3	1.031	0.00360555	3	1.00167	0.0410163	3
7.25	1.33267	0.0387857	3	1.282	0.0277849	3	1.25733	0.0258908	3	1.117	0.0480729	3	0.989667	0.0301054	3	0.961667	0.0351046	3	1.00133	0.0593492	3	0.999333	0.0143643	3	0.907667	0.130286	3	1.08233	0.0345302	3	1.059	0.0268514	3	0.989667	0.0535942	3	1.00333	0.0371663	3	1.04833	0.0102144	3	1.01867	0.0456107	3
7.5	1.35833	0.0353459	3	1.309	0.023388	3	1.284	0.021166	3	1.128	0.0491528	3	1.00133	0.0323934	3	0.97	0.0383145	3	1.01567	0.0573614	3	1.00867	0.0161967	3	0.921333	0.132122	3	1.09533	0.0388115	3	1.07333	0.0309892	3	1.001	0.060803	3	1.01433	0.0432474	3	1.064	0.0156205	3	1.03167	0.0508953	3
7.75	1.381	0.032909	3	1.33267	0.0170978	3	1.30633	0.0143643	3	1.13767	0.0529371	3	1.01167	0.0344432	3	0.977667	0.0412957	3	1.02833	0.0576397	3	1.01567	0.0205508	3	0.932333	0.133874	3	1.10633	0.043062	3	1.08533	0.0362537	3	1.01033	0.0677151	3	1.02233	0.0511599	3	1.07567	0.0212211	3	1.042	0.0550727	3
8	1.40133	0.03177	3	1.35433	0.0134288	3	1.32733	0.00960902	3	1.14367	0.0544273	3	1.02	0.0362905	3	0.982333	0.0417892	3	1.041	0.0588473	3	1.02333	0.0234592	3	0.940667	0.13539	3	1.11333	0.0450037	3	1.09367	0.0397157	3	1.01833	0.0739076	3	1.03	0.0577148	3	1.086	0.0260576	3	1.05133	0.0602854	3
8.25	1.41967	0.0291433	3	1.373	0.00984886	3	1.34533	0.0080829	3	1.15	0.0571664	3	1.02867	0.0395264	3	0.989333	0.0460036	3	1.05	0.0554887	3	1.02733	0.0253837	3	0.949333	0.138117	3	1.12133	0.0515396	3	1.10067	0.0431432	3	1.024	0.0775822	3	1.034	0.0610246	3	1.09333	0.0300888	3	1.05733	0.0659874	3
8.5	1.43567	0.0277909	3	1.39033	0.00650641	3	1.36033	0.0061101	3	1.15433	0.0611746	3	1.03533	0.0416813	3	0.993667	0.0475009	3	1.06	0.0556507	3	1.03167	0.0270617	3	0.955333	0.138875	3	1.12733	0.0557704	3	1.106	0.0474447	3	1.02867	0.0816844	3	1.037	0.0672235	3	1.09967	0.0332916	3	1.06167	0.0695006	3
8.75	1.44967	0.0263502	3	1.40633	0.00416333	3	1.375	0.006245	3	1.15767	0.0615819	3	1.04267	0.044456	3	0.998333	0.048645	3	1.069	0.05469	3	1.03567	0.0293655	3	0.962667	0.14003	3	1.13033	0.0599361	3	1.112	0.0500899	3	1.03233	0.0846306	3	1.039	0.0705479	3	1.10467	0.0367469	3	1.06633	0.075162	3
9	1.46267	0.0259679	3	1.41967	0.00416333	3	1.38733	0.00832666	3	1.15967	0.0644851	3	1.04867	0.0452364	3	1.00367	0.0512282	3	1.076	0.0550545	3	1.03933	0.0312623	3	0.968333	0.141578	3	1.133	0.0639766	3	1.11433	0.0534821	3	1.035	0.0879261	3	1.04067	0.0742316	3	1.10967	0.0402782	3	1.069	0.0779487	3
9.25	1.47367	0.0251064	3	1.43267	0.0057735	3	1.39767	0.0120554	3	1.16133	0.0669801	3	1.055	0.047571	3	1.00733	0.0505008	3	1.08333	0.0557165	3	1.042	0.0337787	3	0.973667	0.142889	3	1.135	0.0681689	3	1.11667	0.0559404	3	1.03833	0.0895786	3	1.041	0.0783518	3	1.112	0.0425793	3	1.07067	0.0817333	3
9.5	1.48367	0.0241109	3	1.44433	0.00665833	3	1.407	0.015	3	1.16233	0.0667108	3	1.061	0.0495681	3	1.01267	0.0529371	3	1.09067	0.0547753	3	1.044	0.035171	3	0.978333	0.143772	3	1.136	0.070406	3	1.119	0.0589661	3	1.04033	0.0917188	3	1.04167	0.0820386	3	1.11433	0.0440606	3	1.07333	0.0858739	3
9.75	1.49267	0.0241109	3	1.45467	0.0080829	3	1.415	0.0185203	3	1.162	0.0672681	3	1.06567	0.0510131	3	1.01733	0.0540771	3	1.09633	0.0561456	3	1.04567	0.0366924	3	0.983	0.144648	3	1.13533	0.0741979	3	1.12067	0.0612318	3	1.04267	0.093602	3	1.04167	0.0845833	3	1.116	0.0451331	3	1.07267	0.0882855	3
10	1.502	0.023516	3	1.46533	0.0090185	3	1.42067	0.0205508	3	1.162	0.0679779	3	1.073	0.053	3	1.023	0.0552178	3	1.10267	0.0556267	3	1.048	0.0385876	3	0.986667	0.144659	3	1.13567	0.0763763	3	1.12133	0.0631216	3	1.04467	0.093297	3	1.04133	0.0875462	3	1.117	0.0468615	3	1.074	0.0916897	3
10.25	1.51067	0.0230072	3	1.474	0.011	3	1.42667	0.0230072	3	1.16167	0.0673375	3	1.07767	0.0525198	3	1.02633	0.0561278	3	1.10767	0.0555368	3	1.051	0.0385876	3	0.990333	0.145363	3	1.13367	0.0799771	3	1.12133	0.0640651	3	1.04433	0.0942992	3	1.04067	0.0888613	3	1.11733	0.0483356	3	1.07333	0.0937568	3
10.5	1.517	0.022	3	1.48233	0.0115036	3	1.42967	0.0241109	3	1.16167	0.0692556	3	1.084	0.0540278	3	1.032	0.0563205	3	1.113	0.0575587	3	1.052	0.0395854	3	0.994667	0.145225	3	1.133	0.0821645	3	1.12133	0.0659571	3	1.04667	0.0947066	3	1.03933	0.0909139	3	1.118	0.0485901	3	1.073	0.0956399	3
10.75	1.52567	0.0220303	3	1.491	0.0131149	3	1.435	0.0250599	3	1.163	0.0684617	3	1.08967	0.0550485	3	1.03733	0.0550121	3	1.118	0.0555068	3	1.054	0.0400375	3	0.998333	0.14441	3	1.13233	0.0836919	3	1.12167	0.067471	3	1.04867	0.094733	3	1.03833	0.0916752	3	1.11767	0.0497427	3	1.07267	0.0971665	3
11	1.532	0.0210713	3	1.49767	0.0148436	3	1.43867	0.0266896	3	1.16333	0.0690966	3	1.096	0.0565597	3	1.04133	0.0559494	3	1.12367	0.0570029	3	1.05533	0.0415251	3	1.00133	0.14665	3	1.13167	0.0861994	3	1.12033	0.0701166	3	1.049	0.0954516	3	1.03633	0.0934041	3	1.116	0.0511566	3	1.07133	0.0996812	3
11.25	1.53767	0.0210317	3	1.50533	0.0140119	3	1.44133	0.0271539	3	1.165	0.0689855	3	1.10033	0.0560744	3	1.046	0.0563205	3	1.12867	0.0575181	3	1.05733	0.042004	3	1.005	0.146857	3	1.13	0.0874128	3	1.12067	0.0701166	3	1.05033	0.0962618	3	1.036	0.096286	3	1.11633	0.0516946	3	1.07067	0.10112	3
11.5	1.54367	0.0205994	3	1.51133	0.015695	3	1.44233	0.0273922	3	1.166	0.0682422	3	1.106	0.0566657	3	1.04967	0.0565184	3	1.13367	0.0570468	3	1.05967	0.042501	3	1.00833	0.147453	3	1.13	0.0900389	3	1.12	0.0714353	3	1.05167	0.096241	3	1.03467	0.096604	3	1.116	0.0528867	3	1.07067	0.103099	3
11.75	1.54933	0.0205508	3	1.51833	0.0159478	3	1.44533	0.0281484	3	1.168	0.0686076	3	1.11067	0.0551483	3	1.05467	0.0574572	3	1.138	0.0571052	3	1.06167	0.042501	3	1.01167	0.148062	3	1.12767	0.0894893	3	1.11967	0.0720162	3	1.05267	0.0966454	3	1.03433	0.0985918	3	1.11567	0.0531256	3	1.07	0.103552	3
12	1.55533	0.0200083	3	1.52467	0.0155349	3	1.446	0.0272213	3	1.16933	0.06787	3	1.11667	0.0557165	3	1.059	0.0582065	3	1.142	0.0581034	3	1.06367	0.042501	3	1.01433	0.14885	3	1.12767	0.0911391	3	1.11967	0.0737111	3	1.05333	0.0973362	3	1.033	0.100638	3	1.115	0.0537029	3	1.069	0.104542	3
12.25	1.56	0.0196723	3	1.53	0.0170587	3	1.44767	0.0286764	3	1.17267	0.0682373	3	1.121	0.0552449	3	1.06267	0.0591636	3	1.14767	0.0581406	3	1.06633	0.042501	3	1.018	0.147959	3	1.127	0.0926661	3	1.12	0.0735323	3	1.055	0.0971391	3	1.033	0.100638	3	1.11567	0.0539846	3	1.069	0.105532	3
12.5	1.56467	0.0196044	3	1.53633	0.0173877	3	1.449	0.0286182	3	1.17433	0.06787	3	1.126	0.0558301	3	1.06567	0.0593408	3	1.15067	0.057709	3	1.06733	0.043501	3	1.01967	0.148759	3	1.12667	0.0927919	3	1.12067	0.0748755	3	1.055	0.09755	3	1.03167	0.100898	3	1.11567	0.0548483	3	1.06833	0.105987	3
12.75	1.57	0.0190788	3	1.54167	0.0172143	3	1.44933	0.028746	3	1.17667	0.068413	3	1.131	0.0554346	3	1.07	0.0597327	3	1.156	0.05866	3	1.07	0.042	3	1.02267	0.148759	3	1.12667	0.0954219	3	1.11933	0.0752684	3	1.05633	0.0971202	3	1.03067	0.101791	3	1.114	0.0545619	3	1.06733	0.106978	3
13	1.57433	0.0191398	3	1.54767	0.0181751	3	1.451	0.0286182	3	1.18133	0.0697448	3	1.136	0.0550545	3	1.07333	0.060302	3	1.15933	0.0581836	3	1.07167	0.043501	3	1.02567	0.148042	3	1.126	0.095687	3	1.11967	0.0756131	3	1.05733	0.0976337	3	1.03033	0.10116	3	1.114	0.0545619	3	1.067	0.107893	3
13.25	1.57933	0.0191398	3	1.553	0.0177764	3	1.45167	0.0280951	3	1.18467	0.0701166	3	1.14	0.0556776	3	1.07667	0.0601027	3	1.164	0.0596574	3	1.07333	0.042501	3	1.02733	0.14885	3	1.12567	0.0967953	3	1.119	0.0763937	3	1.058	0.097632	3	1.02967	0.102627	3	1.114	0.0554346	3	1.06633	0.10896	3
13.5	1.583	0.0190788	3	1.55767	0.0181751	3	1.45167	0.0286764	3	1.18733	0.0701166	3	1.14533	0.0552298	3	1.08	0.0606712	3	1.16733	0.0591805	3	1.07533	0.043501	3	1.02933	0.149814	3	1.12533	0.0972128	3	1.11833	0.078143	3	1.05867	0.0976746	3	1.02867	0.10352	3	1.113	0.0563116	3	1.06567	0.109038	3
13.75	1.58667	0.0196044	3	1.563	0.019	3	1.453	0.0296142	3	1.19033	0.0699238	3	1.149	0.0533573	3	1.083	0.0606712	3	1.17133	0.0611746	3	1.07767	0.042501	3	1.03267	0.149256	3	1.124	0.0973499	3	1.11733	0.0771838	3	1.05933	0.0977616	3	1.02833	0.104673	3	1.11233	0.0560387	3	1.065	0.109877	3
14	1.591	0.0186815	3	1.56767	0.0181751	3	1.45433	0.0281484	3	1.194	0.0704911	3	1.153	0.0543415	3	1.08667	0.0601027	3	1.17467	0.0606987	3	1.07933	0.043501	3	1.034	0.149663	3	1.12433	0.0995707	3	1.11833	0.078143	3	1.06033	0.0977974	3	1.02833	0.10462	3	1.113	0.0563471	3	1.064	0.109877	3
14.25	1.59433	0.0181475	3	1.57333	0.0202567	3	1.45467	0.0296704	3	1.196	0.0706824	3	1.156	0.0540093	3	1.089	0.0606712	3	1.17733	0.0617441	3	1.08133	0.043501	3	1.036	0.149663	3	1.123	0.0992925	3	1.11733	0.0798269	3	1.061	0.0986053	3	1.028	0.106663	3	1.112	0.0571927	3	1.064	0.109877	3
14.5	1.59833	0.0187705	3	1.57833	0.0202567	3	1.45633	0.0293655	3	1.199	0.0699357	3	1.16067	0.0541233	3	1.09233	0.06124	3	1.18067	0.0611337	3	1.08267	0.043501	3	1.038	0.149663	3	1.124	0.0997146	3	1.11867	0.0799083	3	1.06167	0.0978281	3	1.02733	0.10551	3	1.112	0.0572364	3	1.06433	0.110943	3
14.75	1.60133	0.0191398	3	1.583	0.019975	3	1.45733	0.0291433	3	1.202	0.0708872	3	1.16333	0.0535755	3	1.09467	0.0618088	3	1.184	0.0632139	3	1.085	0.043	3	1.03967	0.149256	3	1.123	0.100419	3	1.11867	0.0806246	3	1.063	0.0987472	3	1.02767	0.106086	3	1.112	0.0571927	3	1.06333	0.11133	3
15	1.60433	0.0191398	3	1.58633	0.0195533	3	1.45867	0.0280951	3	1.20533	0.0710657	3	1.16667	0.0541233	3	1.09767	0.0618088	3	1.18567	0.0626924	3	1.08633	0.043501	3	1.04067	0.149256	3	1.123	0.101385	3	1.119	0.0804674	3	1.06367	0.0990168	3	1.027	0.106663	3	1.11233	0.0578129	3	1.06333	0.11133	3
15.25	1.60833	0.0187705	3	1.59067	0.0210792	3	1.459	0.0292062	3	1.20733	0.0712765	3	1.16933	0.0532666	3	1.10033	0.0621798	3	1.189	0.0636475	3	1.08767	0.043501	3	1.04233	0.149814	3	1.123	0.102093	3	1.11867	0.0808723	3	1.06433	0.0989057	3	1.02733	0.10724	3	1.112	0.0581292	3	1.062	0.111261	3
15.5	1.61133	0.0191398	3	1.59467	0.0208167	3	1.46067	0.0286764	3	1.20967	0.0716682	3	1.17233	0.0532666	3	1.102	0.0617981	3	1.191	0.0646452	3	1.08933	0.0430039	3	1.04433	0.149814	3	1.12267	0.101535	3	1.118	0.0804674	3	1.065	0.0993781	3	1.02767	0.107816	3	1.11233	0.0587055	3	1.062	0.111261	3
15.75	1.614	0.0176918	3	1.59833	0.0202567	3	1.46133	0.0283784	3	1.21067	0.0709389	3	1.175	0.0533948	3	1.104	0.062554	3	1.193	0.0646452	3	1.091	0.043	3	1.04533	0.149814	3	1.122	0.104288	3	1.11933	0.0810267	3	1.06533	0.0997614	3	1.02733	0.10808	3	1.11233	0.0587055	3	1.06167	0.111791	3
16	1.61833	0.0181475	3	1.60133	0.0215019	3	1.46167	0.0296704	3	1.21367	0.0718981	3	1.17767	0.0535288	3	1.10633	0.0631216	3	1.19467	0.0651255	3	1.09267	0.042501	3	1.047	0.150373	3	1.123	0.105257	3	1.11967	0.0818372	3	1.067	0.10024	3	1.02767	0.107816	3	1.11233	0.0587736	3	1.06233	0.111724	3
16.25	1.62	0.0196723	3	1.60533	0.0215019	3	1.464	0.0286182	3	1.21467	0.0718981	3	1.18	0.0531131	3	1.108	0.0627455	3	1.197	0.0660908	3	1.09433	0.0430039	3	1.04867	0.150932	3	1.12233	0.104582	3	1.11967	0.0820995	3	1.06767	0.0997213	3	1.028	0.108448	3	1.113	0.0591016	3	1.06167	0.112189	3
16.5	1.62367	0.01823	3	1.60867	0.022745	3	1.46433	0.0291433	3	1.21633	0.0722519	3	1.183	0.0540833	3	1.11033	0.0633114	3	1.19833	0.0660631	3	1.09633	0.042004	3	1.05	0.151086	3	1.12333	0.106256	3	1.12067	0.082803	3	1.06867	0.100167	3	1.02867	0.108708	3	1.11333	0.0587736	3	1.06167	0.112189	3
16.75	1.62467	0.0178979	3	1.61233	0.0219393	3	1.466	0.0292062	3	1.218	0.0735119	3	1.184	0.0538145	3	1.112	0.0636946	3	1.20067	0.0675747	3	1.098	0.0425088	3	1.05133	0.151243	3	1.12433	0.106006	3	1.121	0.0826559	3	1.06933	0.10065	3	1.02833	0.109024	3	1.11367	0.0594334	3	1.062	0.11166	3
17	1.62933	0.0181475	3	1.61533	0.0219393	3	1.46667	0.0286764	3	1.219	0.0725465	3	1.18733	0.0541233	3	1.114	0.0636946	3	1.20233	0.0670622	3	1.099	0.0430349	3	1.053	0.151803	3	1.12567	0.106566	3	1.12267	0.0837695	3	1.07033	0.100107	3	1.02933	0.109024	3	1.11467	0.0594334	3	1.06233	0.111132	3
17.25	1.631	0.0176918	3	1.61767	0.0225019	3	1.46867	0.0280951	3	1.22133	0.0729543	3	1.18933	0.0541233	3	1.11667	0.0631295	3	1.204	0.06755	3	1.10067	0.0430155	3	1.05367	0.151401	3	1.127	0.106165	3	1.12333	0.0834825	3	1.07233	0.10057	3	1.03033	0.109024	3	1.116	0.0591946	3	1.063	0.110666	3
17.5	1.63333	0.0171561	3	1.621	0.0230651	3	1.46967	0.0286764	3	1.222	0.072808	3	1.191	0.053563	3	1.11733	0.0635164	3	1.205	0.0680221	3	1.10233	0.0415251	3	1.05567	0.151401	3	1.127	0.106888	3	1.12367	0.0840377	3	1.07267	0.100082	3	1.031	0.109343	3	1.11633	0.0589604	3	1.06333	0.110138	3
17.75	1.636	0.0186815	3	1.62367	0.0225019	3	1.471	0.0282135	3	1.223	0.0737767	3	1.19233	0.0548483	3	1.12	0.0639062	3	1.20667	0.069515	3	1.10367	0.042548	3	1.057	0.151562	3	1.12767	0.107286	3	1.125	0.0845931	3	1.07433	0.10057	3	1.03233	0.10992	3	1.11733	0.0598777	3	1.064	0.109672	3
18	1.63933	0.0181475	3	1.62567	0.0225019	3	1.472	0.0286182	3	1.224	0.0747462	3	1.19533	0.0538919	3	1.121	0.0639062	3	1.209	0.0695054	3	1.106	0.0430349	3	1.05767	0.152847	3	1.129	0.107847	3	1.126	0.0845931	3	1.07567	0.100082	3	1.03333	0.109988	3	1.118	0.0601082	3	1.065	0.109083	3
18.25	1.64133	0.0171561	3	1.62867	0.0215484	3	1.47333	0.0281484	3	1.22467	0.0743326	3	1.19733	0.0538919	3	1.12333	0.0637364	3	1.21067	0.0705006	3	1.10767	0.042548	3	1.059	0.153013	3	1.13067	0.107286	3	1.12733	0.0844531	3	1.07733	0.10057	3	1.035	0.11114	3	1.12	0.0602246	3	1.06533	0.10815	3
18.5	1.643	0.0173494	3	1.631	0.0230651	3	1.47533	0.0281484	3	1.22633	0.0741912	3	1.199	0.0550182	3	1.12533	0.0637364	3	1.21167	0.0710023	3	1.10933	0.0425245	3	1.06067	0.152847	3	1.13233	0.108408	3	1.12867	0.0850078	3	1.07867	0.10055	3	1.03567	0.110564	3	1.12033	0.0598777	3	1.06633	0.10815	3
18.75	1.64567	0.01823	3	1.633	0.0230651	3	1.47633	0.0285715	3	1.227	0.0744782	3	1.20033	0.0536781	3	1.12767	0.0642988	3	1.21367	0.0715006	3	1.11167	0.0420991	3	1.06333	0.153181	3	1.13367	0.108011	3	1.12933	0.0844531	3	1.081	0.10006	3	1.03767	0.110641	3	1.12133	0.0598777	3	1.06767	0.107621	3
19	1.647	0.0176918	3	1.63467	0.022301	3	1.47733	0.0271539	3	1.22733	0.0741912	3	1.20167	0.0551936	3	1.12833	0.0646942	3	1.21433	0.0720023	3	1.11267	0.0420991	3	1.064	0.152787	3	1.13467	0.107053	3	1.13	0.0848705	3	1.08167	0.100082	3	1.03833	0.11097	3	1.12233	0.0600028	3	1.069	0.107093	3
19.25	1.64933	0.0181475	3	1.63667	0.022301	3	1.47867	0.0276827	3	1.22867	0.0753016	3	1.20467	0.0549939	3	1.131	0.0634114	3	1.21667	0.0730091	3	1.115	0.0425793	3	1.065	0.154477	3	1.13633	0.108177	3	1.13167	0.0843169	3	1.08367	0.0995507	3	1.04	0.110395	3	1.12433	0.0600028	3	1.07	0.107093	3
19.5	1.651	0.0167033	3	1.63833	0.0232881	3	1.48033	0.0271539	3	1.22933	0.0758573	3	1.206	0.0555608	3	1.132	0.0641327	3	1.217	0.0725052	3	1.11667	0.0420991	3	1.06667	0.154085	3	1.13733	0.107955	3	1.13333	0.0847368	3	1.08467	0.0985512	3	1.04133	0.109244	3	1.12533	0.0600028	3	1.071	0.106508	3
19.75	1.65333	0.0181475	3	1.64067	0.022301	3	1.48167	0.0270986	3	1.23	0.0764133	3	1.20767	0.0557524	3	1.13433	0.0646942	3	1.21967	0.0750089	3	1.11833	0.0426185	3	1.06833	0.153696	3	1.13967	0.107784	3	1.134	0.0841843	3	1.087	0.10006	3	1.04267	0.110726	3	1.126	0.0594306	3	1.07167	0.105633	3
20	1.65467	0.0172434	3	1.64167	0.022942	3	1.48267	0.0276827	3	1.231	0.0764133	3	1.20933	0.0559494	3	1.13633	0.0639713	3	1.22033	0.074514	3	1.12	0.0425793	3	1.06933	0.154649	3	1.14067	0.107565	3	1.136	0.0841843	3	1.088	0.0995339	3	1.04433	0.11097	3	1.128	0.0594306	3	1.07233	0.105571	3
20.25	1.65667	0.01823	3	1.644	0.0219317	3	1.48433	0.0265769	3	1.231	0.0764133	3	1.21133	0.0559494	3	1.13767	0.0638148	3	1.222	0.0745453	3	1.12167	0.0430968	3	1.07067	0.154824	3	1.14167	0.107565	3	1.137	0.0851587	3	1.08933	0.0990421	3	1.04533	0.110151	3	1.129	0.0595735	3	1.074	0.106099	3
20.5	1.65967	0.0166233	3	1.64533	0.0225019	3	1.48567	0.0266896	3	1.23233	0.0768266	3	1.21267	0.0557524	3	1.13967	0.0645316	3	1.223	0.0740203	3	1.12333	0.0426185	3	1.07233	0.154436	3	1.14267	0.108307	3	1.13767	0.0846069	3	1.091	0.0995339	3	1.04633	0.110151	3	1.13033	0.0592143	3	1.07567	0.105044	3
20.75	1.66067	0.0166233	3	1.646	0.021	3	1.48633	0.0261598	3	1.233	0.0766877	3	1.214	0.0553805	3	1.141	0.0650922	3	1.224	0.0745453	3	1.125	0.0431393	3	1.07333	0.155178	3	1.144	0.10813	3	1.13933	0.0840555	3	1.09267	0.0985512	3	1.04867	0.109911	3	1.13133	0.0592143	3	1.077	0.105105	3
21	1.66367	0.0176163	3	1.647	0.0219317	3	1.48833	0.0261598	3	1.23367	0.077938	3	1.21533	0.0559494	3	1.14233	0.0649333	3	1.22533	0.0750355	3	1.127	0.0431393	3	1.075	0.155743	3	1.14667	0.108307	3	1.14033	0.0840555	3	1.09367	0.0985512	3	1.04967	0.109911	3	1.13267	0.0590028	3	1.078	0.104518	3
21.25	1.66367	0.0176163	3	1.648	0.0200749	3	1.48967	0.0261024	3	1.23433	0.0777967	3	1.21667	0.056359	3	1.14467	0.0647791	3	1.22633	0.0755667	3	1.12767	0.0440946	3	1.07567	0.155565	3	1.147	0.107921	3	1.14133	0.0840555	3	1.09567	0.0985512	3	1.051	0.109672	3	1.13367	0.0590028	3	1.079	0.104518	3
21.5	1.66633	0.0171561	3	1.64967	0.0195021	3	1.492	0.0266271	3	1.235	0.0790506	3	1.21833	0.0567215	3	1.14567	0.0647791	3	1.22767	0.0755932	3	1.12933	0.0436157	3	1.077	0.155743	3	1.149	0.107921	3	1.14267	0.0839305	3	1.09633	0.0970429	3	1.05233	0.109436	3	1.135	0.0595735	3	1.07967	0.10405	3
21.75	1.66667	0.0170392	3	1.64933	0.0170978	3	1.49233	0.0251661	3	1.23533	0.0787676	3	1.21933	0.0567215	3	1.14733	0.0649333	3	1.22833	0.0765659	3	1.131	0.0435775	3	1.078	0.155743	3	1.149	0.108871	3	1.14333	0.0833807	3	1.09767	0.0980272	3	1.05367	0.109911	3	1.13567	0.0590028	3	1.08133	0.104577	3
22	1.66867	0.0166233	3	1.65	0.0174356	3	1.49433	0.0261598	3	1.236	0.0790506	3	1.22133	0.0567215	3	1.14867	0.0647791	3	1.22867	0.0760548	3	1.13233	0.0441852	3	1.07967	0.157055	3	1.151	0.107921	3	1.14467	0.0839305	3	1.09867	0.0980272	3	1.054	0.109672	3	1.13767	0.0597857	3	1.08233	0.103582	3
22.25	1.67033	0.0175594	3	1.65067	0.0151438	3	1.49567	0.025697	3	1.23633	0.0794628	3	1.22267	0.0565184	3	1.15033	0.0649333	3	1.23033	0.0755667	3	1.134	0.0445758	3	1.08033	0.156874	3	1.15167	0.108103	3	1.14567	0.0839305	3	1.10033	0.0975209	3	1.05567	0.109098	3	1.13833	0.0593661	3	1.08267	0.10405	3
22.5	1.671	0.0165227	3	1.64967	0.0117189	3	1.49633	0.0251661	3	1.23733	0.0794628	3	1.22333	0.0565715	3	1.151	0.0643739	3	1.23133	0.0761074	3	1.135	0.0451331	3	1.08167	0.158004	3	1.152	0.108669	3	1.14633	0.0833807	3	1.10133	0.0975209	3	1.05633	0.109436	3	1.13967	0.0590028	3	1.083	0.103523	3
22.75	1.672	0.0165227	3	1.65067	0.0109697	3	1.49833	0.0261598	3	1.238	0.0800187	3	1.225	0.0569298	3	1.15233	0.064221	3	1.23233	0.0755667	3	1.13667	0.0450925	3	1.08267	0.157055	3	1.154	0.107722	3	1.14767	0.0842397	3	1.10267	0.0970275	3	1.05767	0.108288	3	1.141	0.0595735	3	1.08467	0.103055	3
23	1.67233	0.0165025	3	1.649	0.00818535	3	1.499	0.0250599	3	1.23867	0.080575	3	1.226	0.0569298	3	1.154	0.0655973	3	1.23233	0.0765659	3	1.13667	0.044658	3	1.08367	0.158004	3	1.15433	0.108288	3	1.14833	0.0836919	3	1.103	0.096535	3	1.05867	0.109203	3	1.141	0.0587963	3	1.08567	0.103467	3
23.25	1.67367	0.016563	3	1.649	0.00556776	3	1.50033	0.0251661	3	1.239	0.0809877	3	1.22667	0.0572917	3	1.15433	0.0651869	3	1.23333	0.0765659	3	1.13833	0.0456107	3	1.08433	0.15857	3	1.15567	0.108855	3	1.14933	0.0843584	3	1.104	0.0975346	3	1.05867	0.109203	3	1.14267	0.0599361	3	1.08633	0.102997	3
23.5	1.67467	0.016563	3	1.64867	0.0023094	3	1.50233	0.0251661	3	1.23967	0.080575	3	1.22833	0.0565715	3	1.156	0.0646297	3	1.234	0.0766225	3	1.13933	0.0456107	3	1.085	0.158187	3	1.15633	0.108859	3	1.15033	0.0836919	3	1.10533	0.0965212	3	1.06033	0.108629	3	1.14333	0.0593661	3	1.08733	0.102997	3
23.75	1.675	0.0173494	3	1.64667	0.00378594	3	1.504	0.0266271	3	1.24	0.0807217	3	1.229	0.0577148	3	1.157	0.0648999	3	1.23467	0.076592	3	1.14067	0.0460905	3	1.086	0.158187	3	1.15733	0.109043	3	1.151	0.084788	3	1.10567	0.0970275	3	1.06033	0.108629	3	1.144	0.0597327	3	1.08833	0.103582	3
24	1.67467	0.0160728	3	1.64433	0.00832666	3	1.50433	0.0245832	3	1.24067	0.0815434	3	1.23	0.056	3	1.15767	0.0647791	3	1.23567	0.076592	3	1.14167	0.0456545	3	1.08767	0.158752	3	1.15833	0.109043	3	1.152	0.0838093	3	1.10667	0.0965108	3	1.06133	0.108629	3	1.14467	0.0591636	3	1.08867	0.103055	3
