# Supplementary material for: Bacterial amylases enable glycogen degradation by the vaginal microbiome
Source: Nat Microbiol. 2023 Aug 10;8(9):1641–52. doi: 10.1038/s41564-023-01447-2 (PMC10465358; doi:10.1038/s41564-023-01447-2)
Supplement: Source Data Extended Data Fig. 3 — Statistical source data. [file 41564_2023_1447_MOESM11_ESM.xlsx]

## Sheet: Amylose
Replicate data
[Amylose] (mg/ml)	LC			LI			GV			PB-Glyc
Trial #	1	2	3	1	2	3	1	2	3	1	2	3
1.25	17.313	34.3259	30.6965	17.7189	28.8464	26.6756	88.6404	78.5553	88.5259	130.791	140.395	124.069
0.625	13.4508	30.2885	25.9677	21.7143	24.0979	24.0003	79.6192	66.706	75.173	141.594	102.409	83.6349
0.3125	12.6853	22.7796	21.534	18.123	20.4924	19.8565	66.4511	56.29	62.1643	90.6882	60.1205	54.3405
0.15625	9.22666	16.6268	13.9094	8.49146	15.7224	14.1224	31.1354	35.637	43.7576	47.5988	30.7746	25.9962
0.078125	4.12064	10.3486	9.30901	4.44085	9.34134	9.23734	16.2831	24.2829	24.6985	20.0622	16.9043	16.2491
0.0390625	0.936551	4.71083	6.20601	2.38965	5.39097	6.11784	8.76204	13.6962	17.7939	5.79757	6.20535	8.06626
0.0195312	0.196179	1.5224	3.11267	0.472327	1.75661	2.95124	1.73187	6.74937	5.71591	0.659303	-0.159507	2.49895
0.00976562	0.350255	0.459094	1.28084	0.611093	0.507679	1.29222	2.24068	2.85028	2.615	-2.63721	-3.23474	0.912449
0.00488281	0.0510602	0.0501644	0.565501
Summary statistics
[Amylose] (mg/ml)	LC			LI			GV			PB-Glyc
	Mean	Stdev	n	Mean	Stdev	n	Mean	Stdev	n	Mean	Stdev	n
1.25	27.4451	8.96038	3	24.4136	5.89852	3	85.2405	5.7899	3	131.752	8.2051	3
0.625	23.2357	8.74503	3	23.2708	1.34886	3	73.8327	6.56011	3	109.213	29.5727	3
0.3125	18.9996	5.50369	3	19.4906	1.22633	3	61.6351	5.10116	3	68.3831	19.5318	3
0.15625	13.2543	3.74332	3	12.7788	3.79813	3	36.8433	6.39698	3	34.7899	11.3472	3
0.078125	7.9261	3.33636	3	7.67318	2.79976	3	21.7548	4.7432	3	17.7385	2.0388	3
0.0390625	3.95113	2.71563	3	4.63282	1.97635	3	13.4174	4.52238	3	6.68973	1.20942	3
0.0195312	1.61042	1.46024	3	1.72672	1.23973	3	4.73238	2.6494	3	0.99958	1.3615	3
0.00976562	0.696728	0.508771	3	0.803663	0.426249	3	2.56865	0.307435	3	-1.65317	2.24189	3
0.00488281	0.222242	0.297271	3

## Sheet: Glycogen
Replicate Data
Glycogen concentration (mg/ml)	MM			LC			LI			PB-Glyc			PB-P			GV
Trial #	1	2	3	1	2	3	1	2	3	1	2	3	1	2	3	1	2	3
10	33.6238	36.2837	41.1539	64.5609	85.5645	78.925	64.7554	58.8729	75.8612	4.04315	3.7185	4.18911	0.363932	0.403087	0.460368	389.012	544.561	624.217
5	20.469	24.3511	25.1314	55.3798	72.968	60.0005	61.5408	51.9737	49.5553	2.41835	2.63926	2.46386	0.219606	0.237785	0.241418	326.573	505.197	550.96
2.5	13.9422	17.4445	16.0313	49.9444	59.1251	60.3543	54.0148	44.2843	42.3562	1.66446	2.1959	1.97192	0.126889	0.139759	0.150542	312.97	471.629	506.542
1.25	10.1605	12.1477	10.2375	52.0414	56.3258	59.6676	46.5326	37.8668	37.6342	1.25535	1.46999	1.43733	0.102819	0.0939062	0.102216	276.044	398.557	410.89
0.625	7.60681	8.50526	7.1922	48.6601	57.4663	57.52	39.0154	34.2336	30.3822	0.816177	1.0463	0.988973	0.0738446	0.0833047	0.0792715	270.386	363.551	383.766
0.3125	4.59804	5.97557	3.91498	41.858	50.5677	50.3326	33.392	27.8637	25.1039	0.549471	0.595163	0.703363	0.0656211	0.0598723	0.0611493	241.484	315.424	341.527
0.15625	2.77761	3.64617	2.17033	34.0786	42.0667	43.069	31.5903	28.6946	26.2885	0.326938	0.341622	0.406936	0.0475728	0.0540879	0.0608314	203.58	277.589	333.274
0.078125	1.09443	1.91396	2.16248	31.5686	38.8282	34.9579	33.0931	30.2599	29.2881	0.218903	0.225743	0.229045	0.0487071	0.0505279	0.0581289	219.969	323.259	323.955
0.0390625	0.675439	0.990364	0.953272	24.388	27.8266	23.7984	18.5511	24.288	21.2316	0.192076	0.152078	0.175261	0.0420849	0.0455705	0.0557444	167.009	167.379	133.347
0.0195312	0.47678	0.221704	0.207717	8.09082	6.914	6.16474	7.20841	7.97447	8.46393	0.091628	0.0852443	0.0904125	0.0424019	0.0420329	0.0554265	35.7585	17.9434	20.679
0.00976562	0.115583	0.4822	0.497037	0.150621	0.719591	0.882797	6.55237	6.09909	6.82161	0.0523828	0.0607386	0.0621296	0.032477	0.0283325	0.0377812	1.94971	1.2055	8.25304
0.00488281	0.0823397	1.38354	0.121336	0.396971	1.59497	0.845704	5.93984	4.87199	6.45176	0.0316723	0.0296738	0.0301375	0.0108359	0.0181752	0.0245339	0.502071	4.08015	4.64891
Summary statistics
Glycogen concentration (mg/ml)	MM			LC			LI			PB-Glyc			PB-P			GV
	Mean	Stdev	n	Mean	Stdev	n	Mean	Stdev	n	Mean	Stdev	n	Mean	Stdev	n	Mean	Stdev	n
10	37.0205	3.81871	3	76.3501	10.7359	3	66.4965	8.62692	3	3.98359	0.240892	3	0.409129	0.0485013	3	519.264	119.626	3
5	23.3172	2.49723	3	62.7828	9.11819	3	54.3566	6.3381	3	2.50716	0.116648	3	0.232936	0.0116864	3	460.91	118.568	3
2.5	15.806	1.76198	3	56.4746	5.6886	3	46.8851	6.24934	3	1.94409	0.266808	3	0.139063	0.0118419	3	430.38	103.168	3
1.25	10.8486	1.12577	3	56.0116	3.82279	3	40.6779	5.07169	3	1.38756	0.11565	3	0.0996469	0.0049807	3	361.83	74.5487	3
0.625	7.76809	0.671226	3	54.5488	5.09984	3	34.5437	4.32494	3	0.950485	0.119794	3	0.0788069	0.00474712	3	339.234	60.4748	3
0.3125	4.82953	1.04962	3	47.5861	4.96207	3	28.7865	4.22045	3	0.615999	0.0790332	3	0.0622142	0.00301874	3	299.478	51.8928	3
0.15625	2.8647	0.741767	3	39.7381	4.92681	3	28.8578	2.65465	3	0.358499	0.0425859	3	0.054164	0.0066296	3	271.481	65.0627	3
0.078125	1.72362	0.558888	3	35.1182	3.63245	3	30.8804	1.97695	3	0.224564	0.00517267	3	0.0524546	0.00499771	3	289.061	59.8364	3
0.0390625	0.873025	0.172117	3	25.3377	2.17555	3	21.3569	2.87052	3	0.173139	0.0200831	3	0.0478	0.00709741	3	155.911	19.5424	3
0.0195312	0.302067	0.151468	3	7.05652	0.970916	3	7.88227	0.63282	3	0.0890949	0.00338969	3	0.0466204	0.00762851	3	24.7936	9.59388	3
0.00976562	0.36494	0.216077	3	0.584336	0.38437	3	6.49102	0.365143	3	0.058417	0.00527186	3	0.0328635	0.0047362	3	3.80275	3.87198	3
0.00488281	0.529073	0.740249	3	0.945881	0.605249	3	5.75453	0.806023	3	0.0304946	0.00104601	3	0.0178483	0.00685484	3	3.07704	2.24805	3

## Sheet: Pullulan
Replicate data
[Pullulan] (mg/ml)	MM			LC			LI			PB-Glyc			PB-P			GV
Trial #	1	2	3	1	2	3	1	2	3	1	2	3	1	2	3	1	2	3
1.25	140.822	90.6936	103.004	112.19	96.8624	72.2797	20.4052	11.916	15.6832	62.7226	48.5939	45.6684	56.0434	44.3789	43.8079	181.706	130.385	163.768
0.625	131.332	73.2333	96.499	96.8264	87.3926	58.398	13.3542	7.63487	9.54372	40.8158	33.8382	37.1732	53.5391	42.9616	40.655	182.757	101.752	128.074
0.3125	86.6836	48.927	68.7754	78.5876	62.7286	51.1714	7.39062	4.85671	5.98479	19.7271	16.8964	17.6845	44.0813	31.5961	28.9355	119.853	68.3434	89.2378
0.15625	61.7924	33.9675	48.1161	66.8363	53.6202	41.2724	5.27375	3.64994	3.74611	14.3758	9.55945	9.15731	29.4896	21.2535	19.2903	75.7309	40.9152	55.2058
0.078125	28.8186	24.9665	27.3043	40.6798	35.6532	32.8462	3.84671	3.01486	3.18956	5.09419	4.81987	5.10829	14.6054	11.7844	11.4555	34.0595	27.7077	36.8097
0.0390625	16.125	12.0576	13.5188	30.978	24.1927	18.8719	3.09895	2.54316	2.26613	4.05391	2.76319	3.15861	9.9674	7.76735	7.3101	21.877	12.9804	6.97434
0.0195312	7.41241	5.88269	5.10765	13.9629	11.5164	12.8022	1.83515	1.68962	1.62223	1.72978	1.87407	1.29579	5.56601	4.1361	3.79534	11.2426	7.72183	10.9363
0.00976562	3.13653	0.826537	2.10913	6.36958	2.76124	2.77408	0.6477	0.385536	-1.48224	0.757632	1.11123	0.584109	3.63914	2.03067	2.17359	4.62605	2.42192	4.36755
0.00488281	1.98379	1.1435	-7.36925	2.04478	5.56251	0.605418	0.0885187	0.232104	0.17947	0.243086	0.649891	0.101021	1.54193	1.46362	1.26644	2.1748	2.41089	-0.207223
0.00244141	-0.88439	1.67714	0.881874	-0.291029	-0.628927	0.698808	-0.034228	-0.00115638	-0.0698808	-0.36891	0.0858429	1.72606	0.498029	-0.0979273	0.627833	0.445766	0.552055	2.06148
0.0012207	-0.535354	2.00748	-0.0153062	-0.291029	0.796641	0.740736	0.00263293	0.214634	-0.0617506	-0.612801	3.77356	0.293997	-0.212465	0.672919	0.485666	-0.838587	-0.176463	0.36264
Summary statistics
[Pullulan] (mg/ml)	MM			LC			LI			PB-Glyc			PB-P			GV
	mean	std dev	n	mean	std dev	n	mean	std dev	n	mean	std dev	n	mean	std dev	n	mean	std dev	n
1.25	111.507	26.1236	3	93.7774	20.1332	3	16.0015	4.25352	3	52.3283	9.11982	3	48.0767	6.90525	3	158.62	26.0449	3
0.625	100.355	29.2408	3	80.8723	20.0268	3	10.1776	2.91188	3	37.2757	3.48993	3	45.7186	6.87025	3	137.528	41.3215	3
0.3125	68.1287	18.8866	3	64.1625	13.7642	3	6.07738	1.26949	3	18.1027	1.46094	3	34.871	8.08656	3	92.4782	25.9075	3
0.15625	47.9587	13.9131	3	53.9096	12.7844	3	4.22327	0.911018	3	11.0308	2.90377	3	23.3445	5.41157	3	57.284	17.5006	3
0.078125	27.0298	1.94066	3	36.393	3.96885	3	3.35037	0.438622	3	5.00745	0.162597	3	12.6151	1.7315	3	32.859	4.66824	3
0.0390625	13.9005	2.06038	3	24.6809	6.06778	3	2.63608	0.424115	3	3.32524	0.661298	3	8.34828	1.42071	3	13.9439	7.4979	3
0.0195312	6.13425	1.17279	3	12.7605	1.22382	3	1.71567	0.108823	3	1.63321	0.300991	3	4.49915	0.939502	3	9.96692	1.95033	3
0.00976562	2.02407	1.15735	3	3.9683	2.07958	3	-0.149669	1.16146	3	0.817658	0.268639	3	2.61447	0.890267	3	3.80517	1.20489	3
0.00488281	-1.41398	5.17449	3	2.73757	2.55013	3	0.166698	0.0726398	3	0.331333	0.284878	3	1.42399	0.141955	3	1.45949	1.44823	3
0.00244141	0.558208	1.31108	3	-0.0737161	0.690028	3	-0.0350884	0.0343703	3	0.480996	1.10197	3	0.342645	0.387027	3	1.01977	0.903716	3
0.0012207	0.485608	1.34339	3	0.415449	0.612466	3	0.0518387	0.144613	3	1.15159	2.31552	3	0.315374	0.466611	3	-0.21747	0.601663	3
