# Supplementary material for: Bacterial amylases enable glycogen degradation by the vaginal microbiome
Source: Nat Microbiol. 2023 Aug 10;8(9):1641–52. doi: 10.1038/s41564-023-01447-2 (PMC10465358; doi:10.1038/s41564-023-01447-2)
Supplement: Source Data Extended Data Fig. 4 — Statistical source data. [file 41564_2023_1447_MOESM12_ESM.xlsx]

## Sheet: Summary Statistics
Replicate data
	WT	∆AS1	∆AS2	∆DBL
Rep 1	251.746	7.3707	12.6916	0.227187
Rep 2	283.914	6.79797	12.9128	0.212209
Rep 3	325.743	6.95473	13.0979	0.233179
Summary statistics
	WT	∆AS1	∆AS2	∆DBL
Number of values	3	3	3	3
Mean	287.1	7.041	12.9	0.2242
Std. Deviation	37.1	0.296	0.2034	0.0108
