# Supplementary material for: Bacterial amylases enable glycogen degradation by the vaginal microbiome
Source: Nat Microbiol. 2023 Aug 10;8(9):1641–52. doi: 10.1038/s41564-023-01447-2 (PMC10465358; doi:10.1038/s41564-023-01447-2)
Supplement: Source Data Extended Data Fig. 6 — Statistical source data. [file 41564_2023_1447_MOESM14_ESM.xlsx]

## Sheet: Panel a
	Acarbose	Acarviosin	Voglibose	Miglitol
L. crispatus PulA	70	100	90	100
L. iners PulA	80	100	90	100
G. vaginalis PulA	20	100	100	100
M. mulieris PulA	100	100	100	100
P. bivia GH 13	0	0	100	100

## Sheet: Panel b
Replicate data
[Acarbose] (uM)	M. mulieris PulA			L. crispatus PulA			L. iners PulA			P. bivia GH 13			P. bivia PulA			G. vaginalis PulA
Trial #	1	2	3	1	2	3	1	2	3	1	2	3	1	2	3	1	2	3
3000	123	114	104	86.2	53.3	81.7	79.8	73.9	79.7	2.78	-1.41	2.1	29.6	25.5	25.7	19.4	19.2	20.7
1500	119	115	106	91.1	88	92.1	83	73.9	74	1.91	1.57	2.03	37.9	29.8	31.6	20.4	21.2	24.6
750	114	111	110	93.6	86.5	92.1	87.4	81.2	85.6	2.61	1.55	1.33	39.2	37.5	34.9	27.3	30.3	30.1
375	105	109	101	80.7	87.2	86.5	72.3	84.5	83.2	2.45	1.41	1.97	44.9	50.6	43.1	29.6	34.5	36.7
187.5	114	112	107	95.4	91.7	96	98	93.3	100	2.83	2.26	2.24	66.8	61.6	59.1	39.2	47.9	46.1
93.75	101	107	100	100	96.2	102	101	100	106	3.83	2.37	3.64	78.7	67.9	75.5	49	57.2	57.8
46.875	91.8	92.6	93.7	103	100	104	101	105	105	6.34	4.71	5.2	95.7	91.4	80.9	52.5	59.1	61
23.4375	88.2	75.1	89.6	95.4	98.5	99.2	121	106	118	7.89	5.54	6.55	98.7	101	90.7	62.7	68.5	72.5
11.7188	120	107	103	101	94	100	98.5	95.6	99.6	8.63	7.72	8.55	117	106	97.3	74.6	78.3	78.8
5.85938	108	104	97	96.3	91.7	93.7	99.8	96	80.6	16.2	15	15.7	106	97.9	97	96	92	93.5
2.92969	108	100	104	98.2	88	92.1	95.5	92.2	85.8	23.6	23.5	23.9	106	96.7	94.3	95.6	97.7	84.9
1.46484	104	95.1	94.9	79.9	88.7	85.7	76.9	90.7	86.4	32.4	33.7	35.1	89.4	97.9	85	85.6	95.9	99.3
0.732422	111	105	101	97.2	92.5	96.8	93.3	94.5	103	57.5	50.1	52.1	107	101	94	96	111	107
0.366211	111	108	102	96.3	93.2	95.2	89.3	90.3	103	69.3	65.6	71.6	117	99.7	99.5	91.9	102	111
0	100	100	100	100	100	100	100	100	100	100	100	100	100	100	100	100	100	100
Summary Statistics
[Acarbose] (uM)	M. mulieris PulA			L. crispatus PulA			L. iners PulA			P. bivia GH 13			P. bivia PulA			G. vaginalis PulA
	Mean	Stdev	n	Mean	Stdev	n	Mean	Stdev	n	Mean	Stdev	n	Mean	Stdev	n	Mean	Stdev	n
3000	113.667	9.50438	3	73.7333	17.8383	3	77.8	3.37787	3	1.15667	2.24865	3	26.9333	2.31157	3	19.7667	0.814453	3
1500	113.333	6.65833	3	90.4	2.13776	3	76.9667	5.22526	3	1.83667	0.238607	3	33.1	4.25323	3	22.0667	2.2301	3
750	111.667	2.08167	3	90.7333	3.7421	3	84.7333	3.18957	3	1.83	0.684398	3	37.2	2.16564	3	29.2333	1.6773	3
375	105	4	3	84.8	3.56791	3	80	6.7	3	1.94333	0.520513	3	46.2	3.91535	3	33.6	3.63456	3
187.5	111	3.60555	3	94.3667	2.32881	3	97.1	3.43948	3	2.44333	0.335012	3	62.5	3.9281	3	44.4	4.59239	3
93.75	102.667	3.78594	3	99.4	2.94618	3	102.333	3.21455	3	3.28	0.793788	3	74.0333	5.54737	3	54.6667	4.91664	3
46.875	92.7	0.953939	3	102.333	2.08167	3	103.667	2.3094	3	5.41667	0.836321	3	89.3333	7.61337	3	57.5333	4.46132	3
23.4375	84.3	7.99812	3	97.7	2.02237	3	115	7.93725	3	6.66	1.17886	3	96.8	5.40648	3	67.9	4.92747	3
11.7188	110	8.88819	3	98.3333	3.78594	3	97.9	2.0664	3	8.3	0.503885	3	106.767	9.87235	3	77.2333	2.2942	3
5.85938	103	5.56776	3	93.9	2.30651	3	92.1333	10.1673	3	15.6333	0.602771	3	100.3	4.95681	3	93.8333	2.02073	3
2.92969	104	4	3	92.7667	5.13258	3	91.1667	4.93187	3	23.6667	0.208167	3	99	6.17981	3	92.7333	6.86464	3
1.46484	98	5.19711	3	84.7667	4.47363	3	84.6667	7.0614	3	33.7333	1.35031	3	90.7667	6.55769	3	93.6	7.13372	3
0.732422	105.667	5.03322	3	95.5	2.60576	3	96.9333	5.28804	3	53.2333	3.82797	3	100.667	6.50641	3	104.667	7.76745	3
0.366211	107	4.58258	3	94.9	1.57162	3	94.2	7.63741	3	68.8333	3.0271	3	105.4	10.0464	3	101.633	9.55528	3
0	100	0	3	100	0	3	100	0	3	100	0	3	100	0	3	100	0	3

## Sheet: Panel c
Replicate data
	acarbose (uM)	Lc1-29_malt		Lc1-29_gly		Gv2-25_malt		Gv2-25_gly		Li2-57_malt		Li2-57_gly		Lc1-29_glu		Gv2-25_glu		Li2-57_glu		Pb2-64_malt		Pb2-64_gly
Trial #		1	2	1	2	1	2	1	2	1	2	1	2	1	2	1	2	1	2	1	2	1	2
A1	0	1.063	1.119	0.855	0.873	0.574	0.495	0.161	0.451	0.334	0.669	0.466	0.435	1.074	1.099	0.447	0.46	0.406	0.497	0.894	0.915	1.085	1.158
A3	0.00048828	1.071	1.088	0.963	0.999	0.584	0.659	0.436	0.411	0.375	0.706	0.459	0.623	1.137	1.168	0.493	0.526	0.452	0.416	0.899	0.818	1.178	1.175
A5	0.00195313	1.126	1.196	1.084	1.104	0.783	0.757	0.51	0.529	0.378	0.42	0.459	0.44	1.127	1.145	0.54	0.47	0.471	0.429	0.874	0.91	1.138	1.143
A7	0.0078125	1.156	1.218	1.096	1.134	0.643	0.659	0.499	0.586	0.476	0.505	0.637	0.52	1.123	1.167	0.458	0.539	0.473	0.385	0.876	0.888	1.138	1.121
A9	0.03125	1.207	1.19	1.085	1.034	0.677	0.715	0.62	0.532	0.475	0.518	0.456	0.419	1.136	1.148	0.457	0.549	0.455	0.629	0.924	0.869	1.239	1.259
A11	0.125	1.169	1.155	0.402	0.408	0.694	0.556	0.361	0.247	0.27	0.454	0.243	0.469	1.123	1.116	0.572	0.394	0.304	0.494	0.867	0.851	1.282	1.276
A13	0.5	1.101	1.118	0.056	0.056	0.481	0.52	0.046	0.035	0.32	0.141	0.074	0.186	1.075	1.088	0.237	0.422	0.032	0.029	0.873	0.915	1.141	1.114
A15	2	1.08	1.095	0.373	0.217	0.464	0.426	0.021	0.068	0.473	0.084	0.089	0.066	1.091	1.069	0.509	0.516	0	-0.009	0.913	0.779	1.074	1.074
A17	8	0.964	0.994	0.044	0.047	0.264	0.265	0.021	0.043	0.086	0.106	-0.002	0.056	1.085	1.064	0.479	0.485	0.007	0	0.863	0.882	1.031	1.052
A19	32	0.368	0.406	0.012	0.066	0.139	0.133	0.057	0.057	0.012	0.027	-0.002	-0.002	1.116	1.119	0.201	0.201	-0.004	-0.011	0.851	0.887	1.037	1.003
A21	128	0.143	0.151	0.038	0.061	0.063	0.119	0.023	0.028	-0.006	-0.006	-0.002	-0.007	1.185	1.183	0.142	0.144	-0.005	-0.009	0.885	0.903	1.006	0.981
A23	512	0.132	0.149	0.083	0.201	0.058	0.059	0.008	0.011	0	-0.008	-0.012	0.001	1.216	1.198	0.114	0.137	-0.006	-0.001	0.982	0.985	1.015	1.026
Summary Statistics
	acarbose (uM)	Lc1-29_malt			Lc1-29_gly			Gv2-25_malt			Gv2-25_gly			Li2-57_malt			Li2-57_gly			Lc1-29_glu			Gv2-25_glu			Li2-57_glu			Pb2-64_malt			Pb2-64_gly
A1	0	1.091	0.039598	2	0.864	0.0127279	2	0.5345	0.0558614	2	0.306	0.205061	2	0.5015	0.236881	2	0.4505	0.0219203	2	1.0865	0.0176777	2	0.4535	0.00919239	2	0.4515	0.0643467	2	0.9045	0.0148492	2	1.1215	0.0516188	2
A3	0.00048828	1.0795	0.0120208	2	0.981	0.0254558	2	0.6215	0.053033	2	0.4235	0.0176777	2	0.5405	0.234052	2	0.541	0.115966	2	1.1525	0.0219203	2	0.5095	0.0233345	2	0.434	0.0254558	2	0.8585	0.0572756	2	1.1765	0.00212132	2
A5	0.00195313	1.161	0.0494975	2	1.094	0.0141421	2	0.77	0.0183848	2	0.5195	0.013435	2	0.399	0.0296985	2	0.4495	0.013435	2	1.136	0.0127279	2	0.505	0.0494975	2	0.45	0.0296985	2	0.892	0.0254558	2	1.1405	0.00353553	2
A7	0.0078125	1.187	0.0438406	2	1.115	0.0268701	2	0.651	0.0113137	2	0.5425	0.0615183	2	0.4905	0.0205061	2	0.5785	0.0827315	2	1.145	0.0311127	2	0.4985	0.0572756	2	0.429	0.0622254	2	0.882	0.00848528	2	1.1295	0.0120208	2
A9	0.03125	1.1985	0.0120208	2	1.0595	0.0360624	2	0.696	0.0268701	2	0.576	0.0622254	2	0.4965	0.0304056	2	0.4375	0.026163	2	1.142	0.00848528	2	0.503	0.0650538	2	0.542	0.123037	2	0.8965	0.0388909	2	1.249	0.0141421	2
A11	0.125	1.162	0.00989949	2	0.405	0.00424264	2	0.625	0.0975807	2	0.304	0.0806102	2	0.362	0.130108	2	0.356	0.159806	2	1.1195	0.00494975	2	0.483	0.125865	2	0.399	0.13435	2	0.859	0.0113137	2	1.279	0.00424264	2
A13	0.5	1.1095	0.0120208	2	0.056	0	2	0.5005	0.0275772	2	0.0405	0.00777817	2	0.2305	0.126572	2	0.13	0.079196	2	1.0815	0.00919239	2	0.3295	0.130815	2	0.0305	0.00212132	2	0.894	0.0296985	2	1.1275	0.0190919	2
A15	2	1.0875	0.0106066	2	0.295	0.110309	2	0.445	0.0268701	2	0.0445	0.033234	2	0.2785	0.275065	2	0.0775	0.0162635	2	1.08	0.0155563	2	0.5125	0.00494975	2	-0.0045	0.00636396	2	0.846	0.0947523	2	1.074	0	2
A17	8	0.979	0.0212132	2	0.0455	0.00212132	2	0.2645	0.000707107	2	0.032	0.0155563	2	0.096	0.0141421	2	0.027	0.0410122	2	1.0745	0.0148492	2	0.482	0.00424264	2	0.0035	0.00494975	2	0.8725	0.013435	2	1.0415	0.0148492	2
A19	32	0.387	0.0268701	2	0.039	0.0381838	2	0.136	0.00424264	2	0.057	0	2	0.0195	0.0106066	2	-0.002	0	2	1.1175	0.00212132	2	0.201	0	2	-0.0075	0.00494975	2	0.869	0.0254558	2	1.02	0.0240416	2
A21	128	0.147	0.00565685	2	0.0495	0.0162635	2	0.091	0.039598	2	0.0255	0.00353553	2	-0.006	0	2	-0.0045	0.00353553	2	1.184	0.00141421	2	0.143	0.00141421	2	-0.007	0.00282843	2	0.894	0.0127279	2	0.9935	0.0176777	2
A23	512	0.1405	0.0120208	2	0.142	0.0834386	2	0.0585	0.000707107	2	0.0095	0.00212132	2	-0.004	0.00565685	2	-0.0055	0.00919239	2	1.207	0.0127279	2	0.1255	0.0162635	2	-0.0035	0.00353553	2	0.9835	0.00212132	2	1.0205	0.00777817	2
