# Supplementary material for: Bacterial amylases enable glycogen degradation by the vaginal microbiome
Source: Nat Microbiol. 2023 Aug 10;8(9):1641–52. doi: 10.1038/s41564-023-01447-2 (PMC10465358; doi:10.1038/s41564-023-01447-2)
Supplement: Source Data Extended Data Fig. 7 — Statistical source data. [file 41564_2023_1447_MOESM15_ESM.xlsx]

## Sheet: Sheet1
	CSTI		CSTII		CSTIII		CSTIV		CSTV
% Positive	Metagenomes	Metatranscriptomes	Metagenomes	Metatranscriptomes	Metagenomes	Metatranscriptomes	Metagenomes	Metatranscriptomes	Metagenomes	Metatranscriptomes
L. crispatus PulA	84.6154	89.7436	18.75	18.75	22.5806	38.7097	19.28	39.76	33.3333	44.4444
M. mulieris PulA	0	0	0	0	9.67742	3.22581	16.87	9.64	0	0
L. iners PulA	10.2564	5.12821	0	0	41.9355	32.2581	22.89	10.84	0	0
G. vaginalis PulA	7.69231	2.5641	12.5	12.5	25.8065	6.45161	20.48	7.23	0	0
P. bivia GH13	10.2564	5.12821	12.5	12.5	32.2581	19.3548	26.51	9.64	44.4444	0
P. bivia PulA	5.12821	0	25	0	41.9355	6.45161	36.14	3.61	44.4444	0
Total	87.1795	87.1795	37.5	31.25	80.6452	64.5161	73.494	62.6506	66.6667	44.4444
