# Supplementary material for: Bacterial amylases enable glycogen degradation by the vaginal microbiome
Source: Nat Microbiol. 2023 Aug 10;8(9):1641–52. doi: 10.1038/s41564-023-01447-2 (PMC10465358; doi:10.1038/s41564-023-01447-2)
Supplement: Source Data Extended Data Fig. 8 — Statistical source data. [file 41564_2023_1447_MOESM16_ESM.xlsx]

## Sheet: Plotted data
ELISA		Activity
Amylase (mg/ml)		pH 4.4			pH 5.5			pH 6.8
Mean	STDev	Mean	STDev	n	Mean	STDev	n	Mean	STDev	n
8.00305	2.59232	17.8431	0.271694	3	43.7647	2.37926	3	57.3725	3.76716	3
0.0867436	0.0443149	2.54902	1.2959	3	2.90196	0.179709	3	1.76471	0.933794	3
41.8447*	16.98654336*	97.9607843*	2.65249953*	3*	179.215686*	15.0433436*	3*	232.352941*	12.7683645*	3*			blue indicates outlier removal
6.37831	0.957373	8.39216	0.359418	3	23.1765	0.203771	3	30.1176	0.424182	3
11.7806	0.156469	69.2941177*	2.05124668*	3*	85.3333333*	5.48332881*	3*	80.0784	3.09108	3
1.98426	0.301362	6.11765	0.203771	3	13.3725	0.826326	3	16.6667	1.09313	3
11.3239	0.482459	16.3137	0.647949	3	48.6667	0.489804	3	59.1373	1.26892	3
0.274927	0.0753606	2.47059	0.203771	3	0.666667	1.53543	3	1.96078	0.689349	3
0.814344	0.667164	4.98039	1.02787	3	6.47059	0.352941	3	8.07843	0.359418	3
0.31284	0.00997869	4	0.815082	3	6	0.424182	3	6.98039	0.475465	3
5.83039	0.392614	20.2745	0.647949	3	40.7843	0.555979	3	46	0.512811	3
0.829098	0.108035	3.09804	0.339618	3	6.39216	0.296072	3	7.33333	0.179709	3
4.63537	0.0308652	5.29412	0.62253	3	25.8431	0.709142	3	33.1765	1.55632	3
32.4804*	9.415833898*	71.4509807*	2.1447072*	3*	157.254902*	10.533409*	3*	220.666667*	8.14261585*	3*
0.0322571	0.0178622	-0.588235	1.63441	3	1.29412	0.203771	3	0.470589	1.22262	3
0.395838	0.111762	3.56863	2.30039	3	5.76471	0.539126	3	8.19608	1.01432	3
3.60617	0.773391	7.41176	2.46498	3	17.8431	0.555978	3	24.1569	1.74631	3
5.14612	0.911043	12.0392	0.135847	3	30.3137	0.445404	3	43.2941	1.05882	3
0.0497887	0.0274933	2.54902	0.783333	3	1.80392	0.475465	3	0.196079	2.2083	3
2.94601	0.213716	5.33333	0.475465	3	14.4706	2.2278e-15	3	18.7843	0.271694	3
2.17796	0.276938	4.19608	0.296072	3	13.4118	0.235294	3	18.0784	0.603718	3

## Sheet: Correlation pearson
	Amylase (mg/ml) vs. pH 4.4	Amylase (mg/ml) vs. pH 5.5	Amylase (mg/ml) vs. pH 6.8
Pearson r
r	0.8556	0.9611	0.9713
95% confidence interval	0.6472 to 0.9450	0.8966 to 0.9857	0.9252 to 0.9891
R squared	0.732	0.9238	0.9433
P value
P (two-tailed)	<0.0001	<0.0001	<0.0001
P value summary	****	****	****
Significant? (alpha = 0.05)	Yes	Yes	Yes
Number of XY Pairs	18	18	19

## Sheet: Linear Regression
	pH 4.4	pH 5.5	pH 6.8
Best-fit values
Slope	1.536	4.545	6.04
Y-intercept	2.312	2.986	3.132
X-intercept	-1.505	-0.6569	-0.5186
1/slope	0.651	0.22	0.1656
Std. Error
Slope	0.1343	0.1833	0.2048
Y-intercept	0.5897	0.8047	1.035
95% Confidence Intervals
Slope	1.267 to 1.806	4.177 to 4.913	5.630 to 6.451
Y-intercept	1.129 to 3.496	1.371 to 4.601	1.058 to 5.207
X-intercept	-2.648 to -0.6517	-1.077 to -0.2853	-0.9074 to -0.1671
Goodness of Fit
R squared	0.7156	0.922	0.9406
Sy.x	3.121	4.259	5.633
Is slope significantly non-zero?
F	130.8	615	870.2
DFn, DFd	1, 52	1, 52	1, 55
P value	<0.0001	<0.0001	<0.0001
Deviation from zero?	Significant	Significant	Significant
Equation	Y = 1.536*X + 2.312	Y = 4.545*X + 2.986	Y = 6.040*X + 3.132
Data
Number of X values	55	55	57
Maximum number of Y replicates	1	1	1
Total number of values	54	54	57
Number of missing values	1	1	0
