# Supplementary material for: Bacterial amylases enable glycogen degradation by the vaginal microbiome
Source: Nat Microbiol. 2023 Aug 10;8(9):1641–52. doi: 10.1038/s41564-023-01447-2 (PMC10465358; doi:10.1038/s41564-023-01447-2)
Supplement: Source Data Extended Data Fig. 10 — Statistical source data. [file 41564_2023_1447_MOESM17_ESM.xlsx]

## Sheet: Sheet1
	Sample																					No Substrate controls
Hours	S003			S004			S006			S008			S010			S011			No sample control			S003 No Pullulan			S004 No Pullulan			S006 No Pullulan			S008 No Pullulan			S010 No Pullulan			S011 No Pullulan
24	2494	2733	2638	144.6	153.2	137.8	82.6	77.4	86.08	297.2	310.5	328.3	77.27	66.2	85.97	974.5	1398	978.9	13.29	14.39	14.45	35.68	69.34	53.18	0.68	1.38	1.09	9.35	10.87	9.01	73.37	91.7	52.92	25.77	25.36	24.41	15.53	16.45	5.02
8	645.3	630.4	685.4	91.4	83.7	96.12	110.5	86.1	109.6	169	141.8	183.3	55.67	47.13	61.56	373.9	326.8	469.5	15.68	12.65	11.1	65.11	89.95	70.14	3.34	3.7	2.82	65.85	79.96	69.99	74.5	91.9	83.61	31.64	29.57	35.81	47.4	52.98	45.48
5	383.5	369.4	414.6	90.13	75.24	81.83	97.1	99.38	95.36	139.2	99.3	134.3	45.04	30.79	40.51	233.9	146.6	227.7	15.08	13.49	13.74	66.6	66.53	58.07	6.22	4.79	4.44	68.33	66.45	69.5	71.73	92.76	84.63	27.98	20.48	27.67	54.77	47.44	46.99
3	244.4	144.32	243.5	77.63	71	68	111.1	96.27	97.12	129.8	105.4	118.2	36.36	32.59	36.5	145.8	139.6	170.1	14.34	13.84	15.76	66.31	71.02	64.78	7.23	8.86	5.49	74.01	78.58	69.7	73.23	94.75	85.14	18.75	16.93	21.21	55.87	49.22	48.14
0	48.44	31.18	44.01	21.35	18.08	22.23	53.58	51.24	65.45	57.66	57.91	62.46	18.53	18.2	21.63	41.42	31.13	38.45	14.94	14.89	16.11	29.77	27.1	26.47	3.74	3.6	3.86	41.22	41.4	39.52	32.58	47	48.65	4.93	4.25	4.93	25.71	19.69	22.43
	uM G3 detected
